# Supplementary material for: Ebselen Not Only Inhibits Clostridioides difficile Toxins but Displays Redox-Associated Cellular Killing
Source: Microbiol Spectr. 2021 Sep 1;9(2):e00448-21. doi: 10.1128/Spectrum.00448-21 (PMC8557875; doi:10.1128/Spectrum.00448-21)
Supplement: SUPPLEMENTAL FILE 1 — Supplemental material. Download SPECTRUM00448-21_Supp_1_seq2.xlsx, XLSX file, 0.3 MB. [file spectrum00448-21_supp_1_seq2.xlsx]

## Sheet: Significantly altered genes
Table S2. Significantly transcribed genes (fold change [log2] of at least +/- 2) in C. difficile R20291 in response to ebselen compared to untreated controls.
Gene	Uniprot ID	Protein names	Fold change (log2)	Fold change	FDR	P value		Definitions	Description
CDR20291_3098	C9YR80	D-proline reductase PrdE-like protein	4.21415	18.5604	1.56439e-28	2.75178e-31		Gene	Annotated gene name or Accession ID for hypothetical proteins
CDR20291_1025	C9YKC4	TSCPD domain-containing protein	4.01751	16.1954	1.52614e-05	8.34435e-07		Uniprot ID	Unique protein identification number
sbp	C9YPM1	Putative membrane protein	3.62758	12.3598	2.96376e-29	4.34442e-32		Protein Names	Annotated protein name/function
CDR20291_0571	C9YJ24	Putative peptidase	3.59154	12.0548	3.52719e-19	1.24088e-21		Fold change (log2)	Log2 value of the fold change in the mRNA levels quantified between Control and Ebselen-treated sample
CDR20291_3099	C9YR81	D-proline reductase PrdE	3.49551	11.2786	1.22804e-18	4.68031e-21		Fold change	Fold change in the mRNA levels quantified between control and treated samples
CDR20291_3100	C9YR82	D-proline reductase PrdD	3.48858	11.2245	1.22125e-17	5.72855e-20		FDR	False Discovery Rate
CDR20291_3102	C9YR84	Uncharacterized protein	3.2579	9.56588	2.31224e-18	9.49028e-21		P Value	Value for probability of error
CDR20291_3388	C9YS20	Uncharacterized protein	3.23041	9.38532	1.00227e-10	1.17534e-12		Sheet "All genes"	List of all genes found in the RNAseq irrespective of whether they were significantly expressed, compared to untreated controls
prdF	C9YR79	Putative proline racemase	2.96972	7.83387	1.4957e-12	1.27163e-14
pabC	C9YL44	Putative aminodeoxychorismate lyase	2.84754	7.19773	2.00814e-20	5.29852e-23
prdA	C9YR85	Proline reductase subunit proprotein	2.82894	7.1055	1.52828e-13	9.40893e-16
prdB	C9YR83	Proline reductase	2.78167	6.87648	5.53471e-13	3.732e-15
argC	C9YMY8	N-acetyl-gamma-glutamyl-phosphate reductase (AGPR) (EC 1.2.1.38) (N-acetyl-glutamate semialdehyde dehydrogenase) (NAGSA dehydrogenase)	2.7719	6.83007	3.57936e-07	1.08084e-08
CDR20291_0758	C9YJK8	Putative oxidative stress protein	2.76382	6.79194	8.63601e-08	2.17736e-09
CDR20291_0549	C9YJ02	Putative ferredoxin	2.70531	6.52196	9.49584e-05	7.29378e-06
xdhC	C9YN29	Xanthine dehydrogenase iron-sulfur binding subunit	2.70198	6.50692	1.43311e-06	5.16776e-08
eutA	C9YMM4	Putative ethanolamine/propanediol utilisation protein	2.63407	6.20776	0.00147131	0.000224367
rnhB	C9YKK0	Ribonuclease HII (RNase HII) (EC 3.1.26.4)	2.5853	6.00139	3.19094e-12	2.99356e-14
CDR20291_2586	C9YPS1	Putative permease	2.57476	5.95774	0.00583829	0.00127515
CDR20291_1842	C9YMN3	Uncharacterized protein	2.4968	5.64433	0.00131229	0.000192122
CDR20291_2686	C9YQ21	Putative exported protein	2.46678	5.5281	1.815e-19	5.40919e-22
CDR20291_1765	C9YMF9	Uncharacterized protein	2.425	5.37029	0.000383722	4.01608e-05
CDR20291_2685	C9YQ20	Cell surface protein	2.40312	5.28946	2.43781e-13	1.57232e-15
CDR20291_2869	C9YQK2	Putative sugar-specific transcriptional regulator	2.3898	5.24086	3.25543e-12	3.14949e-14
pucC2	C9YN28	Putative FAD-binding subunit of xanthine dehydrogenase	2.35812	5.12702	0.00115185	0.000158376
rnfG	C9YK74	Ion-translocating oxidoreductase complex subunit G (EC 7.-.-.-) (Rnf electron transport complex subunit G)	2.34949	5.09643	8.70055e-13	6.37684e-15
CDR20291_1160	C9YKQ8	Putative polysaccharide deacetylase	2.32273	5.00278	7.96782e-14	4.67184e-16
murD	C9YPM7	UDP-N-acetylmuramoylalanine--D-glutamate ligase (EC 6.3.2.9) (D-glutamic acid-adding enzyme) (UDP-N-acetylmuramoyl-L-alanyl-D-glutamate synthetase)	2.31007	4.95909	6.40364e-14	3.56697e-16
CDR20291_2317	C9YMM5	Putative ethanolamine/propanediol ammonia-lyase heavy chain	2.30162	4.93011	0.000655668	7.84265e-05
eutB	C9YI66	Putative flagellar protein	2.28477	4.87287	0.00270596	0.000482397
CDR20291_0259	C9YL43	Para-aminobenzoate synthase component I	2.2513	4.76113	1.62259e-14	8.56246e-17
pabB	C9YMM8	Putative ethanolamine/propanediol utilisation protein	2.22352	4.67032	6.77777e-13	4.76888e-15
CDR20291_1837	C9YKK1	Putative FMN-dependent dehydrogenase	2.21476	4.64206	0.0055124	0.00118781
CDR20291_1103	C9YSD3	Putative selenocysteine synthase	2.20654	4.61567	1.53839e-10	1.89424e-12
CDR20291_3501	C9YQW4	Uncharacterized protein	2.1861	4.55075	3.73942e-07	1.14013e-08
CDR20291_2982	C9YRM2	Putative siroheme synthase	2.18391	4.54383	1.16227e-12	9.5408e-15
CDR20291_3240	C9YI77	RNA polymerase sigma factor for flagellar operon	2.18036	4.53265	1.55806e-07	4.38504e-09
fliA	C9YQH2	Probable carbohydrate hydrolase	2.17518	4.51641	5.07491e-11	5.65366e-13
CDR20291_2838	C9YRJ5	RNHCP domain-containing protein	2.14306	4.41698	1.33013e-09	2.10575e-11
CDR20291_3213	C9YMM7	Putative ethanolamine/propanediol utilization protein	2.1282	4.37172	8.19374e-06	3.74736e-07
eutL	C9YMM9	Putative ethanolamine/propanediol utilisation aldehyde-alcohol dehydrogenase	2.10667	4.30696	0.00214866	0.000358467
CDR20291_1838	C9YLC2	Putative iron-sulfur protein	2.10089	4.28973	0.00420443	0.000829546
CDR20291_1374	C9YKI2	Putative membrane protein	2.09427	4.2701	4.60851e-08	1.05183e-09
CDR20291_1084	C9YNE2	Ferritin (EC 1.16.3.2)	2.09174	4.26263	2.29206e-09	3.76298e-11
CDR20291_2101	C9YJ99	MTHFR_C domain-containing protein	2.0749	4.21315	3.19094e-12	2.88088e-14
CDR20291_0648	C9YNC0	Putative peptidase	2.072	4.2047	8.331e-06	3.83456e-07
CDR20291_2079	C9YKL4	Putative ATPase	2.05515	4.15586	1.59558e-05	8.84095e-07
CDR20291_1116	C9YS05	Putative phosphonate metabolism protein	2.04233	4.11909	3.19094e-12	2.94287e-14
phnG	C9YS26	Putative peptidase	2.04026	4.1132	0.00771937	0.00182857
CDR20291_3394	C9YRN2	Probable cobalt-precorrin-6y C(5)-methyltransferase	2.01986	4.05545	1.16227e-12	9.52022e-15
cbiE	C9YNB9	Probable amino-acid ABC transporter, ATP-binding protein	1.98795	3.96673	1.81769e-09	2.9309e-11
CDR20291_2078	C9YMN2	Phosphate propanoyltransferase (EC 2.3.1.222)	1.9874	3.96523	1.28424e-05	6.77697e-07
CDR20291_0925	C9YQH1	Putative isomerase/hydrolase	1.98383	3.95541	0.00161563	0.000251509
CDR20291_2837	C9YN31	D-hydantoinase	1.97346	3.92709	8.17394e-09	1.5097e-10
CDR20291_1990	C9YQG5	Ribonucleoside-diphosphate reductase (EC 1.17.4.1)	1.95839	3.88627	0.000152502	1.26526e-05
nrdE	C9YPK2	Cobalt dependent x-pro dipeptidase	1.91254	3.76471	8.35195e-05	6.11007e-06
CDR20291_2516	C9YNH3	Anaerobic sulfite reductase subunit A	1.90809	3.75313	4.41324e-10	6.36903e-12
CDR20291_2476	C9YMM6	Ethanolamine ammonia-lyase light chain (EC 4.3.1.7) (Ethanolamine ammonia-lyase small subunit)	1.8833	3.68919	2.0841e-10	2.62727e-12
CDR20291_1117	C9YK73	Ion-translocating oxidoreductase complex subunit D (EC 7.-.-.-) (Rnf electron transport complex subunit D)	1.87667	3.67226	4.27796e-08	9.40625e-10
rnfD	C9YIQ9	Peptidase M20 domain-containing protein 2	1.868	3.65025	1.12577e-08	2.20202e-10
CDR20291_0453	C9YL80	Putative aliphatic sulfonates ABC transporter, ATP-binding protein	1.86342	3.6387	1.81353e-06	6.59273e-08
ssuB	C9YIQ8	Metallo-beta-lactamase superfamily hydrolase	1.84365	3.58916	5.38859e-12	5.68717e-14
CDR20291_0452	C9YME5	Putative lantibiotic abc transporter,atp-binding protein	1.84297	3.58748	5.62572e-06	2.39147e-07
CDR20291_1750	C9YNX2	Putative membrane protein	1.84041	3.58111	4.56426e-06	1.87334e-07
CDR20291_0128	C9YI40	Flagellar hook-associated protein	1.81589	3.52077	3.52985e-05	2.16282e-06
flgL	C9YRM5	Porphobilinogen deaminase (PBG) (EC 2.5.1.61) (Hydroxymethylbilane synthase) (HMBS) (Pre-uroporphyrinogen synthase)	1.79377	3.4672	4.60851e-08	1.05384e-09
hemC	C9YHG5	Nucleoid-associated protein CDR20291_0006	1.78328	3.44209	1.50722e-08	3.00471e-10
CDR20291_0006	C9YSG4	Sporulation initiation inhibitor	1.77729	3.42781	4.14026e-09	7.04001e-11
soj	C9YK80	DNA repair protein	1.77459	3.42141	2.37027e-10	3.12701e-12
radC	C9YJN9	MgsA_C domain-containing protein	1.77416	3.4204	5.30146e-08	1.25892e-09
CDR20291_0789	C9YIR1	Putative membrane protein	1.76594	3.40096	0.00747869	0.00176498
CDR20291_0455	C9YI99	PTS system, IId component	1.76502	3.39878	0.000262548	2.52465e-05
speA	C9YS18	Putative arginine decarboxylase	1.75724	3.38052	2.0158e-08	4.1368e-10
CDR20291_2401	C9YP88	Probable 6-phospho-alpha-glucosidase	1.7259	3.30785	8.74744e-10	1.33353e-11
CDR20291_2796	C9YQD1	Uncharacterized protein	1.72508	3.30598	4.56513e-08	1.01715e-09
rpsE	C9YHP3	30S ribosomal protein S5	1.72135	3.29746	1.35878e-05	7.24032e-07
CDR20291_0752	C9YJK2	Putative lantibiotic ABC transporter, ATP-binding protein	1.71258	3.27745	5.46074e-07	1.745e-08
CDR20291_3062	C9YR44	Histidine kinase (EC 2.7.13.3)	1.70998	3.27156	8.0878e-10	1.20926e-11
ispA	C9YKE2	Geranyltranstransferase	1.7029	3.25554	1.12577e-08	2.21128e-10
tldD	C9YQ98	Putative regulatory protease	1.69889	3.24652	4.02796e-05	2.52707e-06
glpK1	C9YJB9	Glycerol kinase	1.69513	3.23807	0.00120845	0.000168847
CDR20291_0121	C9YHT0	Putative exported protein	1.68934	3.2251	4.75833e-08	1.116e-09
CDR20291_1412	C9YLG0	Uncharacterized protein	1.68886	3.22403	0.000768383	9.52876e-05
CDR20291_0245	C9YI52	Putative carbamoyl-phosphate-synthetase	1.68794	3.22197	1.13275e-07	2.98879e-09
CDR20291_1130	C9YKM8	Putative small acid-soluble spore protein	1.67966	3.20352	0.00110895	0.000149876
cbiF	C9YRN0	Precorrin-4 C(11)-methyltransferase	1.67854	3.20104	2.16482e-06	8.11432e-08
CDR20291_0047	C9YHK6	Putative thymidylate synthase (EC 2.1.1.148)	1.67436	3.19178	9.32075e-08	2.37732e-09
rplP	C9YHN3	50S ribosomal protein L16	1.65828	3.1564	3.01246e-05	1.82814e-06
CDR20291_1718	C9YMB4	Putative cations-transporting ATPase	1.65493	3.14909	8.53273e-06	3.97744e-07
CDR20291_0009	C9YHG8	Uncharacterized protein	1.6472	3.13225	2.07965e-07	6.09689e-09
CDR20291_0328	C9YID5	CobT_C domain-containing protein	1.64517	3.12786	8.42542e-08	2.09956e-09
hemD	C9YRM4	Porphyrin biosynthesis protein includes: uroporphyrinogen-III methyltransferase and uroporphyrinogen-III synthase]	1.6387	3.11385	4.96543e-07	1.55761e-08
CDR20291_1777	C9YMH1	Uncharacterized protein	1.63137	3.09807	8.26711e-05	5.98645e-06
rpmC	C9YHN4	50S ribosomal protein L29	1.61515	3.06343	0.000113104	8.97516e-06
dapD	C9YR69	2,3,4,5-tetrahydropyridine-2,6-dicarboxylate N-acetyltransferase (EC 2.3.1.89) (Tetrahydrodipicolinate N-acetyltransferase) (THP acetyltransferase) (Tetrahydropicolinate acetylase)	1.61449	3.06204	1.84875e-07	5.25737e-09
CDR20291_0698	C9YJE8	Putative formate dehydrogenase	1.61442	3.06189	1.00144e-07	2.58359e-09
CDR20291_3340	C9YRX2	Putative type IV prepilin leader peptidase	1.61024	3.05303	1.90139e-08	3.84625e-10
glyA	C9YPV0	Serine hydroxymethyltransferase (SHMT) (Serine methylase) (EC 2.1.2.1)	1.60791	3.04809	5.48769e-09	9.81382e-11
fleN	C9YI76	Flagellar number regulator	1.60407	3.03999	1.0586e-06	3.6621e-08
CDR20291_2253	C9YNU1	Putative exported protein	1.5928	3.01634	1.03991e-06	3.5365e-08
dpaL1	C9YN33	Diaminopropionate ammonia-lyase	1.59175	3.01414	9.1533e-05	6.86967e-06
CDR20291_1302	C9YL50	Putative chorismate biosynthesis-related protein	1.58583	3.00181	2.30994e-05	1.36118e-06
CDR20291_1547	C9YLU4	Putative iron compound ABC transporter, ATP-binding protein	1.58516	3.00042	0.00937949	0.00234556
CDR20291_2853	C9YQI6	Putative sugar uptake protein	1.57593	2.98128	1.43088e-07	3.85932e-09
CDR20291_2756	C9YQ91	Putative bacterioferritin	1.57467	2.97867	5.59365e-09	1.01673e-10
CDR20291_0651	C9YJA2	Putative carbon monoxide dehydrogenase/acetyl-CoA synthase complex, nickel-inserting subunit	1.57025	2.96956	4.24984e-07	1.30822e-08
CDR20291_3115	C9YR97	Putative polysaccharide deacetylase	1.56719	2.96327	0.000154257	1.28434e-05
CDR20291_0657	C9YJA8	Putative iron-sulfur protein	1.56355	2.9558	2.6041e-08	5.49678e-10
CDR20291_2840	C9YQH4	Putative carbohydrate permease	1.55406	2.93643	0.00173263	0.000273279
CDR20291_0855	C9YJV5	Cys-tRNA(Pro)/Cys-tRNA(Cys) deacylase (EC 4.2.-.-)	1.54479	2.91762	1.87323e-06	6.86465e-08
CDR20291_2910	C9YQP3	Hypothetical transmembrane protein	1.54217	2.91233	1.9599e-07	5.68837e-09
CDR20291_3203	C9YRI5	ABC transporter, ATP-binding protein	1.54201	2.91199	2.80338e-08	5.99961e-10
xseB	C9YKE1	Exodeoxyribonuclease 7 small subunit (EC 3.1.11.6) (Exodeoxyribonuclease VII small subunit) (Exonuclease VII small subunit)	1.53749	2.90289	3.51323e-06	1.38016e-07
CDR20291_0046	C9YHK5	Thiamine biosynthesis protein thic	1.53614	2.90017	1.10947e-06	3.90316e-08
spaG	C9YIM8	Putative lantibiotic ABC transporter, permease protein	1.53545	2.8988	9.4599e-05	7.23844e-06
CDR20291_1546	C9YLU3	Putative iron compound ABC transporter, permease protein	1.53269	2.89324	0.00685413	0.00156936
thiE2	C9YM02	Putative thiamine biosynthesis protein	1.52727	2.88239	0.000104826	8.14388e-06
dapB1	C9YR68	4-hydroxy-tetrahydrodipicolinate reductase (HTPA reductase) (EC 1.17.1.8)	1.52545	2.87876	2.17339e-06	8.28321e-08
nagA	C9YJW6	N-acetylglucosamine-6-phosphate deacetylase	1.52491	2.87768	1.54392e-07	4.29998e-09
CDR20291_0606	C9YJ58	Uncharacterized protein	1.50976	2.84763	0.00730756	0.00171178
tndX	C9YQU1	Conjugative transposon site-specific recombinase	1.50138	2.83113	1.49633e-05	8.11555e-07
rplR	C9YHP2	50S ribosomal protein L18	1.50075	2.82989	8.60601e-05	6.33277e-06
CDR20291_2537	C9YPM3	Putative exported protein	1.49885	2.82617	1.43088e-07	3.83867e-09
rplN	C9YHN6	50S ribosomal protein L14	1.49046	2.80979	0.000166064	1.41961e-05
CDR20291_1053	C9YKF2	Putative pyrophosphokinase	1.48862	2.80621	1.04409e-06	3.58131e-08
CDR20291_2536	C9YPM2	Putative exported protein	1.48692	2.80289	1.0467e-07	2.73106e-09
rpsQ	C9YHN5	30S ribosomal protein S17	1.4826	2.79452	0.000366245	3.81169e-05
CDR20291_0131	C9YHU0	ATP-dependent RecD-like DNA helicase (EC 3.6.4.12)	1.4804	2.79026	3.05184e-06	1.18101e-07
CDR20291_1788	C9YMI1	Uncharacterized protein	1.47743	2.78453	9.12277e-06	4.27923e-07
CDR20291_1748	C9YME3	Two-component response regulator	1.47571	2.7812	2.09029e-05	1.20006e-06
CDR20291_2710	C9YQ45	Putative membrane protein	1.46905	2.76839	0.00351737	0.000658062
rpmD	C9YHP4	50S ribosomal protein L30	1.46776	2.76592	0.000123067	1.00301e-05
CDR20291_3006	C9YQY8	Putative phage protein	1.46676	2.764	3.92687e-08	8.51916e-10
CDR20291_0271	C9YI78	Putative exported protein	1.46012	2.7513	2.99585e-07	8.95856e-09
sigH	C9YHK9	RNA polymerase sigma-H factor	1.46005	2.75118	1.74015e-05	9.84603e-07
CDR20291_1989	C9YN30	Probable amidohydrolase	1.45713	2.74561	0.000412816	4.3811e-05
CDR20291_0120	C9YHS9	Putative thiosulfate sulfurtransferase	1.45511	2.74177	6.1411e-06	2.66456e-07
CDR20291_3458	C9YS90	Putative conjugative transposon FtsK_SpoIIIE-related protein	1.4528	2.7374	0.0032383	0.000594306
CDR20291_1059	C9YKF8	Putative membrane protein	1.45037	2.73279	3.93345e-06	1.6029e-07
CDR20291_1849	C9YMP0	Putative aminobenzoyl-glutamate transport protein	1.44417	2.72107	1.27858e-05	6.69753e-07
dapA2	C9YR67	4-hydroxy-tetrahydrodipicolinate synthase (HTPA synthase) (EC 4.3.3.7)	1.44384	2.72044	1.19072e-05	6.03911e-07
prdC	C9YR87	Putative electron transfer protein	1.44268	2.71824	0.00328786	0.000606293
spoIIC	C9YHT2	Stage II sporulation protein D	1.44232	2.71758	9.35193e-06	4.42264e-07
CDR20291_0176	C9YHY5	Putative oxidoreductase, electron transfer subunit	1.44151	2.71606	0.000624357	7.32169e-05
CDR20291_2651	C9YPY6	Putative lipoprotein	1.43933	2.71194	2.13499e-05	1.23305e-06
trmD	C9YKJ4	tRNA (guanine-N(1)-)-methyltransferase (EC 2.1.1.228) (M1G-methyltransferase) (tRNA [GM37] methyltransferase)	1.43848	2.71035	2.16482e-06	8.17928e-08
CDR20291_1554	C9YLV1	Putative membrane protein	1.43328	2.70061	0.000530032	5.99801e-05
CDR20291_0045	C9YHK4	Uncharacterized protein	1.43022	2.69488	2.49142e-05	1.48273e-06
ispG	C9YN76	4-hydroxy-3-methylbut-2-en-1-yl diphosphate synthase (flavodoxin) (EC 1.17.7.3) (1-hydroxy-2-methyl-2-(E)-butenyl 4-diphosphate synthase)	1.42315	2.6817	1.89094e-07	5.43278e-09
gapN	C9YIW2	NADP-dependent glyceraldehyde-3-phosphate dehydrogenase	1.423	2.68142	0.00381526	0.000733715
motA	C9YI67	Chemotaxis protein	1.42254	2.68057	6.6857e-06	2.94006e-07
CDR20291_0660	C9YJB1	Octanoyltransferase LipM (EC 2.3.1.181) (Octanoyl-[acyl-carrier-protein]:[GcvH] N-octanoyltransferase)	1.42065	2.67705	1.20915e-06	4.28929e-08
CDR20291_0175	C9YHY4	Carbon monoxide dehydrogenase (EC 1.2.7.4)	1.4188	2.67363	0.000741937	9.08098e-05
CDR20291_2296	C9YNY3	Putative lipoprotein	1.41457	2.6658	5.06713e-06	2.13916e-07
rpsC	C9YHN2	30S ribosomal protein S3	1.41146	2.66007	8.35195e-05	6.12133e-06
CDR20291_2592	C9YPS7	Putative permease	1.40906	2.65564	0.000410618	4.34574e-05
flhF	C9YI75	Signal recognition particle complex, GTP-binding subunit	1.40758	2.65292	4.5542e-05	2.93733e-06
CDR20291_0622	C9YJ74	Probable cation transport protein	1.40402	2.64639	9.35193e-06	4.44155e-07
CDR20291_0049	C9YHK8	Uncharacterized protein	1.40224	2.64311	3.11596e-06	1.21496e-07
CDR20291_1150	C9YKP8	Putative ribosomal protein	1.40181	2.64233	3.82495e-06	1.53626e-07
CDR20291_2951	C9YQT3	Putative amidohydrolase	1.39317	2.62654	0.00270104	0.000479869
CDR20291_3490	C9YSC2	Putative PTS system, IIc component	1.38858	2.61821	0.000774285	9.64735e-05
CDR20291_0454	C9YIR0	Putative membrane protein	1.38784	2.61686	0.000639389	7.55421e-05
CDR20291_0008	C9YHG7	Putative glycosyl transferase	1.38612	2.61375	1.1311e-05	5.60412e-07
CDR20291_1473	C9YLM0	Putative arylesterase	1.38452	2.61084	0.00127338	0.000184418
dnaH	C9YHG4	DNA polymerase III subunit gamma/tau (EC 2.7.7.7)	1.36619	2.57789	4.04338e-05	2.57231e-06
murB	C9YRK6	UDP-N-acetylenolpyruvoylglucosamine reductase (EC 1.3.1.98) (UDP-N-acetylmuramate dehydrogenase)	1.36573	2.57707	5.64946e-06	2.41812e-07
CDR20291_3319	C9YRV1	Putative zinc transporter	1.36217	2.57072	8.19374e-06	3.68181e-07
CDR20291_3096	C9YR78	Probable membrane transporter protein	1.36183	2.57011	0.00554981	0.00120075
pcrA	C9YIE0	DNA helicase (EC 3.6.4.12)	1.3605	2.56774	1.24423e-05	6.38347e-07
flgE	C9YI65	Flagellar basal body protein	1.34983	2.54882	4.03892e-05	2.55762e-06
CDR20291_3497	C9YSC9	Uncharacterized protein	1.34794	2.54548	0.000256422	2.44319e-05
CDR20291_0508	C9YIW3	TetR-family transcriptional regulator	1.342	2.53502	0.00115185	0.000158051
CDR20291_2461	C9YPE7	Ribulose-phosphate 3-epimerase (EC 5.1.3.1)	1.34177	2.53461	2.17881e-05	1.27113e-06
CDR20291_1994	C9YN35	Putative xanthine dehydrogenase	1.34166	2.53443	0.000328352	3.32106e-05
CDR20291_0659	C9YJB0	Putative radical SAM superfamily protein	1.33834	2.5286	0.000481304	5.31954e-05
CDR20291_0650	C9YJA1	Dihydrolipoyl dehydrogenase (EC 1.8.1.4)	1.33629	2.52502	1.52614e-05	8.36667e-07
CDR20291_3473	C9YSA5	ZT_dimer domain-containing protein	1.33599	2.52449	0.00418076	0.00082365
CDR20291_0436	C9YIP2	PTS system, IIc component	1.33352	2.52018	0.00120845	0.000169346
rimM	C9YKJ3	Ribosome maturation factor RimM	1.3306	2.51506	8.19374e-06	3.73066e-07
CDR20291_3328	C9YRW0	Putative exopolyphosphatase	1.32684	2.50852	9.5619e-06	4.5693e-07
cbiT	C9YRN1	Probable cobalt-precorrin-6y C(15)-methyltransferase	1.32599	2.50705	1.27858e-05	6.70963e-07
CDR20291_1305	C9YL53	Uncharacterized protein	1.32475	2.50489	4.73608e-05	3.08267e-06
fliQ	C9YI72	Flagellar biosynthetic protein FliQ	1.32408	2.50373	5.06713e-06	2.12555e-07
CDR20291_0065	C9YHL0	Elongation factor Tu (EF-Tu)	1.32314	2.5021	8.78688e-05	6.53966e-06
CDR20291_0712	C9YJG2	Penicillin-binding protein	1.32207	2.50025	3.71478e-05	2.29791e-06
xylB	C9YQN2	Xylulose kinase (Xylulokinase) (EC 2.7.1.17)	1.32	2.49666	0.00131229	0.000191684
hymC	C9YRL1	Putative iron-only hydrogenase, catalytic subunit	1.313	2.48458	0.000173043	1.49735e-05
CDR20291_0892	C9YJZ1	Cell surface protein (Putative N-acetylmuramoyl-L-alanine amidase)	1.31217	2.48315	4.73608e-05	3.09525e-06
CDR20291_1751	C9YME6	Putative lantibiotic abc transporter, permease protein	1.31159	2.48214	0.0057078	0.00124497
CDR20291_0379	C9YII5	Putative exported protein	1.31021	2.47978	8.19374e-06	3.70685e-07
CDR20291_0320	C9YIC7	Uncharacterized protein	1.30889	2.47752	0.00486395	0.00100388
CDR20291_2836	C9YQH0	Putative dihydrodipicolinate synthase	1.30874	2.47725	0.000323398	3.24487e-05
CDR20291_0296	C9YIA3	ABC transporter, ATP-binding protein	1.30517	2.47113	0.00301233	0.000549301
hymB	C9YRL0	Putative iron-only hydrogenase, electron-transferring subunit	1.30328	2.46789	0.000344156	3.53135e-05
bglG2	C9YQV2	Transcription antiterminator	1.30148	2.46482	1.26717e-05	6.57549e-07
spaF	C9YIM6	Putative lantibiotic ABC transporter, ATP-binding protein	1.29958	2.46158	8.14696e-05	5.8039e-06
CDR20291_1939	C9YMY0	Putative acetyltransferase	1.29578	2.45509	9.69868e-07	3.26986e-08
gpmI	C9YR09	2,3-bisphosphoglycerate-independent phosphoglycerate mutase (BPG-independent PGAM) (Phosphoglyceromutase) (iPGM) (EC 5.4.2.12)	1.2937	2.45156	3.70541e-06	1.46767e-07
CDR20291_2297	C9YNY4	Putative multidrug efflux pump, membrane protein	1.29237	2.44931	1.20362e-05	6.13982e-07
CDR20291_1771	C9YMG5	Uncharacterized protein	1.28467	2.43626	0.0012412	0.000175755
aspS	C9YPW3	Aspartate--tRNA ligase (EC 6.1.1.12) (Aspartyl-tRNA synthetase) (AspRS)	1.28377	2.43474	7.08347e-05	4.9632e-06
CDR20291_1158	C9YKQ6	Uncharacterized protein	1.28335	2.43404	4.73608e-05	3.0963e-06
spoIIAA	C9YJE9	Anti-sigma F factor antagonist (Stage II sporulation protein)	1.27737	2.42397	0.0011506	0.000157529
asd	C9YR66	Aspartate-semialdehyde dehydrogenase (ASA dehydrogenase) (ASADH) (EC 1.2.1.11) (Aspartate-beta-semialdehyde dehydrogenase)	1.27092	2.41315	0.000113104	8.98599e-06
mreB1	C9YHT5	Rod shape-determining protein	1.27034	2.41218	2.21106e-05	1.29643e-06
tuaG	C9YPZ5	Putative teichuronic acid biosynthesis glycosyl transferase	1.26873	2.40949	8.26711e-05	5.97453e-06
CDR20291_2905	C9YQN8	Glycosyl hydrolase	1.26759	2.40759	8.78688e-05	6.52951e-06
pgK	C9YR11	Phosphoglycerate kinase (EC 2.7.2.3)	1.26283	2.39966	3.12353e-05	1.9047e-06
CDR20291_0300	C9YIA7	Biotin synthase (EC 2.8.1.6)	1.26095	2.39653	0.000489393	5.4377e-05
thrC	C9YN66	Threonine synthase	1.25619	2.38864	9.28719e-05	7.01072e-06
cbiK	C9YRM6	Sirohydrochlorin cobaltochelatase	1.25584	2.38807	0.000217946	1.9622e-05
CDR20291_2938	C9YQS1	Putative C4-dicarboxylate anaerobic carrier	1.25066	2.3795	0.00125195	0.000179113
CDR20291_1721	C9YMB7	MarR-family transcriptional regulator	1.2475	2.37429	0.000132849	1.09052e-05
rpsG	C9YHM2	30S ribosomal protein S7	1.24633	2.37237	0.000610485	7.12322e-05
fusA	C9YHM3	Elongation factor G (EF-G)	1.23584	2.35518	1.73122e-05	9.74476e-07
CDR20291_2510	C9YPJ6	UPF0210 protein CDR20291_2510	1.2356	2.35479	0.00111792	0.000151415
groES	C9YI02	10 kDa chaperonin (GroES protein) (Protein Cpn10)	1.23533	2.35435	0.0003359	3.4171e-05
CDR20291_1758	CDR20291_1758		1.23384	2.35191	0.00260719	0.000460164
CDR20291_2402	C9YP89	PTS system, IIbc component	1.23099	2.34728	0.000235358	2.18729e-05
dnaE	C9YRK0	DNA polymerase III subunit alpha (EC 2.7.7.7)	1.22852	2.34327	0.000133475	1.09958e-05
CDR20291_2061	C9YNA2	Radical SAM-superfamily protein	1.22263	2.33372	0.000158503	1.33364e-05
rimI	C9YHV9	[Ribosomal protein S18]-alanine N-acetyltransferase (EC 2.3.1.266)	1.22088	2.3309	5.6524e-05	3.81135e-06
CDR20291_0807	C9YJQ7	Abc transporter, permease protein	1.21908	2.32798	0.000866025	0.000111458
CDR20291_3424	C9YS56	Two-component sensor histidine kinase	1.21749	2.32542	0.000121387	9.80345e-06
CDR20291_1118	C9YKL6	RRF2-family transcriptional regulator	1.215	2.32142	0.000217946	1.97807e-05
CDR20291_1054	C9YKF3	Putative exported protein	1.21454	2.32067	5.54021e-05	3.71946e-06
CDR20291_0770	C9YJM0	Putative hydrolase	1.21339	2.31882	5.21893e-05	3.45786e-06
ruvA	C9YQ30	Holliday junction ATP-dependent DNA helicase RuvA (EC 3.6.4.12)	1.21254	2.31745	2.09029e-05	1.2011e-06
mreC	C9YK82	Cell shape-determining protein MreC (Cell shape protein MreC)	1.21141	2.31564	0.000180407	1.59198e-05
purH	C9YI27	Bifunctional purine biosynthesis protein PurH [Includes: Phosphoribosylaminoimidazolecarboxamide formyltransferase (EC 2.1.2.3) (AICAR transformylase); IMP cyclohydrolase (EC 3.5.4.10) (ATIC) (IMP synthase) (Inosinicase)]	1.20951	2.31259	9.96376e-05	7.71161e-06
infB	C9YKP9	Translation initiation factor IF-2	1.20924	2.31216	0.000217946	1.97446e-05
CDR20291_0492	C9YIU8	Uncharacterized protein	1.20595	2.30689	0.000455497	4.9676e-05
CDR20291_1868	C9YMQ9	Putative glyoxalase	1.20397	2.30373	0.00144274	0.000218251
rplO	C9YHP5	50S ribosomal protein L15	1.20347	2.30293	0.000478078	5.25591e-05
CDR20291_2380	C9YP67	PTS system, IIb component	1.20281	2.30188	0.000561886	6.42438e-05
ffh	C9YKJ0	Signal recognition particle protein (Fifty-four homolog)	1.20213	2.30078	0.000235358	2.18162e-05
rplX	C9YHN7	50S ribosomal protein L24	1.19686	2.29241	0.0012498	0.000178206
murG	C9YPM5	UDP-N-acetylglucosamine--N-acetylmuramyl-(pentapeptide) pyrophosphoryl-undecaprenol N-acetylglucosamine transferase (EC 2.4.1.227) (Undecaprenyl-PP-MurNAc-pentapeptide-UDPGlcNAc GlcNAc transferase)	1.19617	2.29131	0.000389279	4.09707e-05
CDR20291_2758	C9YQ93	Putative lantibiotic ABC transporter, ATP-binding protein	1.19612	2.29122	0.000257771	2.47116e-05
CDR20291_2431	C9YPB7	Putative membrane protein	1.19488	2.28926	0.00198574	0.000324844
rpoB	C9YHL9	DNA-directed RNA polymerase subunit beta (RNAP subunit beta) (EC 2.7.7.6) (RNA polymerase subunit beta) (Transcriptase subunit beta)	1.19488	2.28926	1.26717e-05	6.56422e-07
purD	C9YI28	Phosphoribosylamine--glycine ligase (EC 6.3.4.13) (GARS) (Glycinamide ribonucleotide synthetase) (Phosphoribosylglycinamide synthetase)	1.19362	2.28726	4.25843e-05	2.73408e-06
atpG	C9YRT7	ATP synthase gamma chain (ATP synthase F1 sector gamma subunit) (F-ATPase gamma subunit)	1.19228	2.28513	0.000106252	8.28587e-06
CDR20291_1028	C9YKC7	Putative acetyltransferase	1.1909	2.28295	0.000114049	9.11438e-06
stp	C9YPF1	Serine/threonine phosphatase	1.19074	2.2827	5.85394e-05	3.96441e-06
CDR20291_1991	C9YN32	Putative amidohydrolase	1.18879	2.27961	0.0059617	0.00130735
CDR20291_1104	C9YKK2	Uncharacterized protein	1.18814	2.27859	0.000286721	2.81593e-05
CDR20291_1896	C9YMT7	Uncharacterized protein	1.18752	2.27761	0.00028583	2.79881e-05
CDR20291_1772	C9YMG6	Uncharacterized protein	1.1862	2.27552	0.000663468	7.97485e-05
CDR20291_1283	C9YL31	Putative membrane protein	1.1842	2.27238	0.000283198	2.76473e-05
CDR20291_1778	C9YMH2	HTH marR-type domain-containing protein	1.18226	2.26932	0.000745944	9.20675e-05
obg	C9YKA0	GTPase Obg (EC 3.6.5.-) (GTP-binding protein Obg)	1.17817	2.2629	0.000178126	1.55618e-05
rpsH	C9YHP0	30S ribosomal protein S8	1.17583	2.25923	0.000895658	0.000116848
CDR20291_0243	C9YI50	Glycosyl transferase, group 2 family	1.17553	2.25875	0.000712505	8.62693e-05
fliK	C9YI63	Putative flagellar hook-length control protein	1.17355	2.25565	0.000293285	2.8976e-05
CDR20291_2529	C9YPL5	PRC domain-containing protein	1.16901	2.24857	0.00240152	0.000416799
CDR20291_1816	C9YMK8	Putative lipoprotein	1.1677	2.24653	0.000228284	2.09533e-05
CDR20291_1744	C9YMD9	Site-specific recombinase, resolvase family, putative	1.16528	2.24277	0.00122573	0.000172845
CDR20291_0415	C9YIM1	MarR-family transcriptional regulator	1.16506	2.24243	1.59578e-05	8.88884e-07
CDR20291_0969	C9YK68	Uncharacterized protein	1.16444	2.24146	8.24772e-05	5.89987e-06
CDR20291_0541	C9YIZ4	Putative transcriptional regulator	1.16355	2.24008	0.00133122	0.000197478
CDR20291_0672	C9YJC2	Putative chemotaxis protein	1.16209	2.23781	0.000108368	8.51442e-06
CDR20291_1779	C9YMH3	Uncharacterized protein	1.16181	2.23737	0.000776767	9.70863e-05
pyrC	C9YLC3	Dihydroorotase (DHOase) (EC 3.5.2.3)	1.16015	2.23481	0.000379735	3.96323e-05
CDR20291_0044	C9YHK3	Dihydrofolate reductase region	1.15781	2.23118	0.000464509	5.09313e-05
CDR20291_0688	C9YJD8	Ca2+/Na+ antiporter	1.15709	2.23006	0.000281363	2.73857e-05
cooS	C9YJ94	Carbon monoxide dehydrogenase (EC 1.2.7.4)	1.15393	2.2252	0.000450977	4.87864e-05
hrsA	C9YQQ8	PTS system, EIIabc component	1.15241	2.22286	0.000853347	0.000108826
CDR20291_0397	C9YIK3	Putative antibiotic resistance ABC transporter, ATP-binding protein	1.15057	2.22002	0.00104969	0.000140328
CDR20291_2111	C9YNF2	Probable esterase	1.15044	2.21981	0.000166506	1.43026e-05
CDR20291_1083	C9YKI1	Putative membrane protein	1.14815	2.2163	0.000861342	0.000110603
adk	C9YHP7	Adenylate kinase (AK) (EC 2.7.4.3) (ATP-AMP transphosphorylase) (ATP:AMP phosphotransferase) (Adenylate monophosphate kinase)	1.14706	2.21462	0.00146531	0.000222677
rnfE	C9YK75	Ion-translocating oxidoreductase complex subunit E (EC 7.-.-.-) (Rnf electron transport complex subunit E)	1.14573	2.21258	0.000501778	5.61944e-05
pabA	C9YL42	Para-aminobenzoate synthase glutamine amidotransferase component II	1.14529	2.2119	0.000422454	4.49577e-05
yobD	C9YMG0	Transcription regulator (Yobd protein)	1.14353	2.2092	0.00884839	0.00218421
atpD	C9YQC2	V-type ATP synthase subunit D (V-ATPase subunit D)	1.14351	2.20917	1.17154e-05	5.90748e-07
CDR20291_3314	C9YRU6	Uncharacterized protein	1.14293	2.20829	0.000723519	8.82392e-05
CDR20291_2855	C9YQI8	Putative transporter	1.13981	2.20352	0.000173043	1.49967e-05
cspBA	C9YNI8	Putative germination-specific protease	1.1391	2.20243	0.00134415	0.00019979
rnfA	C9YK76	Ion-translocating oxidoreductase complex subunit A (EC 7.-.-.-) (Rnf electron transport complex subunit A)	1.13718	2.1995	0.000323398	3.25874e-05
rpsL	C9YHM1	30S ribosomal protein S12	1.13465	2.19565	0.00043354	4.62647e-05
fabD	C9YKB8	Malonyl CoA-acyl carrier protein transacylase (EC 2.3.1.39)	1.13325	2.19352	0.00149292	0.000228633
ruvB	C9YQ29	Holliday junction ATP-dependent DNA helicase RuvB (EC 3.6.4.12)	1.13289	2.19297	0.000323004	3.2291e-05
agaS	C9YRQ3	Putative tagatose-6-phosphate ketose/aldose isomerase	1.13116	2.19035	0.00881591	0.0021665
CDR20291_1674	C9YM70	ATP_bind_3 domain-containing protein	1.13091	2.18997	0.000743871	9.15936e-05
CDR20291_1080	C9YKH8	Putative phage-related DNA-directed RNA polymerase 7 kDa polypeptide	1.12921	2.1874	0.00236798	0.000408894
cbiH	C9YRM8	Cobalt-precorrin-3b c(17)-methyltransferase	1.12915	2.1873	0.000235869	2.20322e-05
CDR20291_1615	C9YM12	Probable permease	1.12288	2.17781	0.00520197	0.00109957
CDR20291_2740	C9YQ75	Multifunctional fusion protein [Includes: 2-aminoethylphosphonate--pyruvate transaminase (EC 2.6.1.37) (2-aminoethylphosphonate aminotransferase) (AEP transaminase) (AEPT); Phosphonoacetaldehyde hydrolase (Phosphonatase) (EC 3.11.1.1) (Phosphonoacetaldehyde phosphonohydrolase)]	1.12087	2.17478	0.000462688	5.05959e-05
lspA	C9YPH0	Lipoprotein signal peptidase (EC 3.4.23.36) (Prolipoprotein signal peptidase) (Signal peptidase II) (SPase II)	1.11972	2.17305	0.000212327	1.90478e-05
CDR20291_2099	C9YNE0	Cell surface protein	1.11901	2.17198	0.0012498	0.000178438
hemN	C9YP44	Heme chaperone HemW	1.11898	2.17194	0.000323398	3.26147e-05
buk	C9YHS1	Probable butyrate kinase (BK) (EC 2.7.2.7) (Branched-chain carboxylic acid kinase)	1.11747	2.16967	0.00133122	0.000196421
CDR20291_0711	C9YJG1	Cytidine/deoxycytidylate deaminase family protein	1.11614	2.16766	0.000879633	0.000114196
CDR20291_3063	C9YR45	Two-component response regulator	1.11573	2.16704	8.78688e-05	6.54314e-06
fchA	C9YJ97	Methenyltetrahydrofolate cyclohydrolase	1.11208	2.16158	0.000860061	0.000109995
ftsW	C9YPM6	Cell division/stage V sporulation protein	1.10892	2.15685	0.000436578	4.67168e-05
rpsN	C9YHN9	30S ribosomal protein S14 type Z	1.10716	2.15421	0.00221655	0.000375598
CDR20291_2051	C9YN92	Putative membrane protein	1.10643	2.15312	0.00345848	0.000644852
CDR20291_2378	C9YP65	Xaa-Pro dipeptidase	1.10567	2.15199	0.00181742	0.000289823
CDR20291_0196	C9YI04	Putative membrane protein	1.10556	2.15183	0.000231302	2.13604e-05
csrA	C9YI42	Translational regulator CsrA	1.10447	2.15019	0.000879678	0.000114505
cheA	C9YIS0	Chemotaxis protein	1.10378	2.14917	0.000581812	6.72043e-05
rplB	C9YHM9	50S ribosomal protein L2	1.10263	2.14746	0.00118102	0.000163425
hgdC	C9YM41	Putative (R)-2-hydroxyglutaryl-CoA dehydratase alpha-subunit	1.10245	2.14718	0.000667509	8.04299e-05
hisC	C9YLE6	Histidinol-phosphate aminotransferase (EC 2.6.1.9) (Imidazole acetol-phosphate transaminase)	1.10178	2.14619	0.00355011	0.000669223
rplW	C9YHM8	50S ribosomal protein L23	1.09805	2.14066	0.00298197	0.000542018
pgm2	C9YQ03	Putative phosphomannomutase/phosphoglycerate mutase	1.09712	2.13928	0.000821563	0.000103809
CDR20291_1752	C9YME7	Putative lantibiotic abc transporter, permease protein	1.09522	2.13645	0.00117821	0.00016269
CDR20291_3046	C9YR28	MerR-family transcriptional regulator	1.09466	2.13563	0.00346114	0.000646364
rplF	C9YHP1	50S ribosomal protein L6	1.08891	2.12713	0.00164425	0.000257411
CDR20291_2621	C9YPV6	Putative sigma-54-interacting regulatory protein	1.0867	2.12388	0.000488886	5.41773e-05
CDR20291_2880	C9YQL3	Putative acyl-CoA reductase/dehydratase	1.085	2.12138	0.000828153	0.000104885
cooC	C9YJ95	Putative carbon monoxide dehydrogenase accessory protein	1.07903	2.11262	0.00044733	4.82607e-05
CDR20291_0772	C9YJM2	Uncharacterized protein	1.07834	2.11161	0.000166064	1.42141e-05
CDR20291_2673	C9YQ08	Putative membrane protein	1.07683	2.1094	0.000178507	1.56998e-05
CDR20291_0993	C9YK92	Putative exported protein	1.07628	2.1086	0.00235963	0.000405343
CDR20291_2403	C9YP90	Transcriptional antiterminator	1.07419	2.10553	0.00415882	0.000818109
CDR20291_0482	C9YIT8	Putative phosphoribulokinase/uridine kinase	1.07238	2.10291	0.000635039	7.46557e-05
CDR20291_2068	C9YNA9	Putative acetyltransferase	1.07131	2.10135	0.000222032	2.0309e-05
fabK	C9YKB7	Trans-2-enoyl-ACP reductase	1.06776	2.09618	0.00200285	0.000328817
flgD	C9YI64	Basal-body rod modification protein FlgD	1.06531	2.09262	0.00140116	0.000210318
CDR20291_0124	C9YHT3	Putative cell wall endopeptidase	1.06387	2.09053	0.00129855	0.000189205
fabH	C9YKB6	3-oxoacyl-[acyl-carrier-protein] synthase 3 (EC 2.3.1.180) (3-oxoacyl-[acyl-carrier-protein] synthase III) (Beta-ketoacyl-ACP synthase III) (KAS III)	1.06055	2.08573	0.00126409	0.000182332
purN	C9YI26	Phosphoribosylglycinamide formyltransferase (EC 2.1.2.2) (5'-phosphoribosylglycinamide transformylase) (GAR transformylase) (GART)	1.05936	2.08401	0.000922976	0.000121494
CDR20291_2553	C9YPN9	AraC-family transcriptional regulator	1.05819	2.08231	0.000489411	5.45225e-05
rnfC	C9YK72	Ion-translocating oxidoreductase complex subunit C (EC 7.-.-.-) (Rnf electron transport complex subunit C)	1.05603	2.0792	0.00178099	0.000282995
cobS	C9YRP1	Adenosylcobinamide-GDP ribazoletransferase (EC 2.7.8.26) (Cobalamin synthase) (Cobalamin-5'-phosphate synthase)	1.05487	2.07754	0.000389279	4.0904e-05
CDR20291_2707	C9YQ42	ABC transporter, ATP-binding/permease protein	1.05475	2.07736	0.00118467	0.000164625
rplC	C9YHM6	50S ribosomal protein L3	1.0514	2.07254	0.00147131	0.000224729
fliF	C9YI58	Flagellar M-ring protein	1.05122	2.07228	0.000776767	9.72381e-05
CDR20291_1346	C9YL94	Putative exported protein	1.0507	2.07153	0.00118467	0.000164433
rpsS	C9YHN0	30S ribosomal protein S19	1.04938	2.06965	0.00454641	0.00091568
atpF	C9YRU0	ATP synthase subunit b (ATP synthase F(0) sector subunit b) (ATPase subunit I) (F-type ATPase subunit b) (F-ATPase subunit b)	1.04881	2.06882	0.00127366	0.000184831
CDR20291_1780	C9YMH4	HTH cro/C1-type domain-containing protein	1.0487	2.06866	0.0019361	0.00031275
hom1	C9YKA2	Homoserine dehydrogenase (HDH) (EC 1.1.1.3)	1.04629	2.06521	0.000217946	1.98075e-05
rplD	C9YHM7	50S ribosomal protein L4	1.04167	2.0586	0.00273971	0.000490755
CDR20291_0520	C9YIX4	ParB domain-containing protein	1.0402	2.05652	0.00115774	0.000159524
prlA	C9YHP6	Protein translocase subunit SecY	1.03955	2.05559	0.00118626	0.000165193
rplV	C9YHN1	50S ribosomal protein L22	1.03943	2.05542	0.00401789	0.000785674
CDR20291_1657	C9YM53	Uncharacterized protein	1.03889	2.05465	0.00121558	0.000171057
CDR20291_1712	C9YMA8	1-acyl-sn-glycerol-3-phosphate acyltransferase (EC 2.3.1.51)	1.0371	2.0521	0.000918063	0.000120309
CDR20291_0519	C9YIX3	PAPS_reduct domain-containing protein	1.03577	2.05021	0.00126306	0.000181813
CDR20291_1643	C9YM40	Putative 2-hydroxyacyl-CoA dehydratase	1.03311	2.04644	7.58981e-05	5.34024e-06
CDR20291_2008	C9YN49	Putative FAD-binding subunit of oxidoreductase	1.03281	2.04601	0.00110076	0.000148124
gmk	C9YPG1	Guanylate kinase (EC 2.7.4.8) (GMP kinase)	1.03171	2.04444	0.000527253	5.95111e-05
CDR20291_2757	C9YQ92	FtsX domain-containing protein	1.0288	2.04033	0.000366245	3.81139e-05
CDR20291_1749	C9YME4	Sensor protein	1.02621	2.03667	0.00159747	0.000248214
ntpI	C9YQC9	V-type ATP synthase subunit I	1.02458	2.03437	0.000922683	0.000121185
fliS1	C9YI43	Flagellar secretion chaperone FliS	1.01924	2.02685	0.00279607	0.000504128
CDR20291_1759	C9YMF3	Addiction module toxin, rele/stbe family	1.01523	2.02122	0.00308952	0.000566096
CDR20291_3496	C9YSC8	FMN_red domain-containing protein	1.01368	2.01905	0.0023296	0.00039817
rpoC	C9YHM0	DNA-directed RNA polymerase subunit beta' (RNAP subunit beta') (EC 2.7.7.6) (RNA polymerase subunit beta') (Transcriptase subunit beta')	1.00833	2.01158	9.37045e-05	7.11506e-06
spaE	C9YIM7	Putative lantibiotic ABC transporter, permease protein	1.00732	2.01018	0.00692596	0.0015919
cobU	C9YRP2	Bifunctional adenosylcobalamin biosynthesis protein	1.00694	2.00964	0.000752332	9.30766e-05
CDR20291_2060	C9YNA1	Putative ATP/GTP-binding protein	1.00539	2.00749	0.00173615	0.00027459
CDR20291_1753	C9YME8	Uncharacterized protein	1.00368	2.00511	0.00221655	0.000375164
dnaL	C9YRF2	DNA ligase (EC 6.5.1.2) (Polydeoxyribonucleotide synthase [NAD(+)])	1.00225	2.00312	0.000896589	0.000117232
rplE	C9YHN8	50S ribosomal protein L5	1.00012	2.00017	0.00441024	0.00088179
CDR20291_3019	C9YR01	Uncharacterized protein	-1.00153	-2.00213	0.00520197	0.00109942
CDR20291_2497	C9YPI3	Uncharacterized protein	-1.00634	-2.0088	0.000648058	7.71362e-05
CDR20291_0904	C9YK03	Phosphoesterase (EC 3.1.4.-)	-1.00948	-2.01319	0.0012741	0.00018527
CDR20291_1120	C9YKL8	NifU-like protein	-1.01477	-2.02058	5.46074e-07	1.73684e-08
CDR20291_1064	C9YKG3	Endolytic murein transglycosylase (EC 4.2.2.-) (Peptidoglycan polymerization terminase)	-1.01592	-2.02219	0.00126203	0.000181294
cspD	C9YNN8	Cold shock protein	-1.01717	-2.02394	6.40725e-05	4.41426e-06
CDR20291_2398	C9YP85	Putative transporter	-1.01828	-2.02551	0.00146531	0.000222954
cme	C9YR40	Multidrug resistance protein	-1.01849	-2.0258	0.000530635	6.0204e-05
CDR20291_2775	C9YQB0	Uncharacterized protein	-1.02244	-2.03136	0.00197049	0.000320038
CDR20291_2110	C9YNF1	TetR-family transcriptional regulator	-1.03007	-2.04213	0.00151789	0.000234069
CDR20291_0618	C9YJ70	Uncharacterized protein	-1.03103	-2.04348	0.00192112	0.000308641
CDR20291_2718	C9YQ53	Putative MarR-family regulatory protein	-1.03269	-2.04584	0.000443149	4.75499e-05
CDR20291_1198	C9YKU6	Putative regulatory protein	-1.03381	-2.04742	0.000968583	0.000128349
CDR20291_1564	C9YLW1	Acetyltransferase (EC 2.3.1.-)	-1.03428	-2.04809	0.000647838	7.69201e-05
dtxA	C9YJ38	Putative exported protein	-1.03846	-2.05404	0.00235963	0.00040607
CDR20291_3469	C9YSA1	Transcriptional regulator, tetr family	-1.04399	-2.06192	0.000879633	0.000114241
ung	C9YP61	Uracil-DNA glycosylase (UDG) (EC 3.2.2.27)	-1.04601	-2.06481	0.00120845	0.00016912
CDR20291_1592	C9YLY9	Uncharacterized protein	-1.04927	-2.06948	0.00133122	0.000197462
CDR20291_0156	C9YHW5	Uncharacterized protein	-1.05541	-2.07831	0.000257086	2.45705e-05
cspB	C9YKU5	Putative cold shock protein	-1.05618	-2.07942	1.26019e-11	1.36696e-13
CDR20291_1290	C9YL38	Putative membrane protein	-1.05693	-2.08051	0.00504777	0.001054
CDR20291_1288	C9YL36	Putative membrane protein	-1.06179	-2.08752	0.000481304	5.3196e-05
veg	C9YS37	Uncharacterized protein	-1.06441	-2.09131	4.03892e-05	2.54743e-06
ppaC	C9YIE4	Manganese-dependent inorganic pyrophosphatase	-1.06457	-2.09155	2.16462e-05	1.25651e-06
rpsP	C9YKJ1	30S ribosomal protein S16	-1.06926	-2.09835	0.000451412	4.89658e-05
CDR20291_0537	C9YIZ0	Uncharacterized protein	-1.07015	-2.09966	0.000844775	0.000107485
CDR20291_1647	C9YM44	ABC transporter, ATP-binding protein	-1.07225	-2.10271	0.000355693	3.6706e-05
CDR20291_2018	C9YN59	DeoR-family transcriptional regulator	-1.08408	-2.12003	0.00124692	0.00017693
CDR20291_3145	C9YRC7	Probable protease	-1.08444	-2.12055	0.000586987	6.79742e-05
CDR20291_2372	C9YP59	ThiF domain-containing protein	-1.08878	-2.12693	0.000569616	6.52946e-05
CDR20291_0864	C9YJW4	Uncharacterized protein	-1.09113	-2.13041	0.00110634	0.000149199
CDR20291_0475	C9YIT1	Putative membrane protein	-1.09443	-2.13529	0.00954383	0.00240344
CDR20291_1234	C9YKY2	Putative transcriptional regulator	-1.09642	-2.13823	0.00152103	0.000235
CDR20291_3439	C9YS71	D-alanyl-D-alanine carboxypeptidase	-1.09753	-2.13989	0.00229176	0.00039103
CDR20291_3400	C9YS32	Putative spore cortex-lytic enzyme	-1.10231	-2.14698	0.00277215	0.000498736
CDR20291_0171	C9YHY0	Redox-sensing transcriptional repressor Rex	-1.10253	-2.1473	1.1672e-05	5.85138e-07
CDR20291_1661	C9YM57	Putative lipoprotein	-1.10411	-2.14966	0.000650673	7.76382e-05
gltX	C9YHJ9	Glutamate--tRNA ligase (EC 6.1.1.17) (Glutamyl-tRNA synthetase) (GluRS)	-1.10796	-2.1554	9.1436e-05	6.83558e-06
CDR20291_2964	C9YQU6	Transcriptional regulator, padr-like family	-1.10971	-2.15803	0.000493946	5.51725e-05
CDR20291_2563	C9YPP8	LysR-family transcriptional regulator	-1.11011	-2.15862	0.000768935	9.55814e-05
CDR20291_2236	C9YNS5	Putative Xaa-Pro dipeptidase	-1.11095	-2.15988	0.000799641	0.000100336
CDR20291_3402	C9YS34	GntR-family transcriptional regulator	-1.11469	-2.16549	0.000218883	1.99568e-05
CDR20291_1144	C9YKP2	NAD-dependent protein deacetylase (EC 2.3.1.286) (Regulatory protein SIR2 homolog)	-1.11921	-2.17227	0.00057361	6.59205e-05
CDR20291_0642	C9YJ93	Putative phosphate butyryltransferase	-1.12392	-2.17938	0.000254778	2.42005e-05
CDR20291_0518	C9YIX2	Uncharacterized protein	-1.12493	-2.1809	0.000821563	0.000103792
CDR20291_1880	C9YMS1	Two-component response regulator	-1.13384	-2.19443	0.000204535	1.82289e-05
CDR20291_1069	C9YKG8	Putative lipoprotein	-1.13497	-2.19614	0.000268482	2.59745e-05
CDR20291_0837	C9YJT7	Putative membrane protein	-1.14418	-2.21021	0.00018916	1.67476e-05
CDR20291_1621	C9YM18	Uncharacterized protein	-1.14542	-2.21211	0.00044733	4.82198e-05
CDR20291_1649	C9YM46	Putative ABC transporter, permease protein	-1.14689	-2.21436	0.00515751	0.00108412
CDR20291_0432	C9YIN8	Putative phosphoribosylaminoimidazole-succinocarboxamide synthase	-1.14916	-2.21784	0.000973823	0.000129329
agrD	C9YPX4	Autoinducer prepeptide	-1.15651	-2.22918	0.000290469	2.86126e-05
CDR20291_1242	C9YKZ0	Putative amino acid amidase	-1.15755	-2.23079	0.000323004	3.22382e-05
spo0A	C9YKF1	Stage 0 sporulation protein A homolog	-1.15968	-2.23407	4.61824e-06	1.92257e-07
CDR20291_1918	C9YMV9	Putative decarboxylase	-1.16036	-2.23514	0.000121387	9.822e-06
CDR20291_0614	C9YJ66	Uncharacterized protein	-1.16148	-2.23686	3.98861e-05	2.48943e-06
CDR20291_1128	C9YKM6	Putative membrane-bound metal-dependent hydrolase	-1.1731	-2.25496	0.000400066	4.22233e-05
CDR20291_1410	C9YLF8	Putative dehydrogenase accessory protein	-1.17393	-2.25625	0.000663468	7.97291e-05
CDR20291_1813	C9YMK5	Putative regulatory protein	-1.17424	-2.25674	8.26711e-05	5.96526e-06
CDR20291_1910	C9YMV1	tRNA-2-methylthio-N(6)-dimethylallyladenosine synthase (EC 2.8.4.3) ((Dimethylallyl)adenosine tRNA methylthiotransferase MiaB) (tRNA-i(6)A37 methylthiotransferase)	-1.17726	-2.26147	0.000340377	3.48261e-05
CDR20291_2784	C9YQB9	ABC transporter, permease protein	-1.17929	-2.26465	0.000238349	2.25002e-05
CDR20291_1445	C9YLJ3	Hypothetical phage protein	-1.18044	-2.26646	0.000975441	0.00012983
cspC	C9YMV6	Cold shock protein	-1.18199	-2.2689	5.92004e-05	4.02653e-06
CDR20291_1590	C9YLY7	ArsR-family transcriptional regulator	-1.18389	-2.27189	0.000516036	5.79425e-05
CDR20291_1660	C9YM56	Nudix-family hydrolase	-1.18853	-2.27921	0.00020517	1.83456e-05
CDR20291_2852	C9YQI5	Putative transcriptional antiterminator	-1.18874	-2.27953	0.000805741	0.000101338
CDR20291_0282	C9YI89	Putative transcriptional regulator	-1.19063	-2.28252	3.98861e-05	2.49069e-06
CDR20291_2376	C9YP63	FAD:protein FMN transferase (EC 2.7.1.180) (Flavin transferase)	-1.19679	-2.29229	0.000235869	2.21663e-05
CDR20291_3187A	C9YRH0	Autoinducer prepeptide	-1.19923	-2.29617	1.07402e-05	5.20729e-07
CDR20291_1394	C9YLE2	Uncharacterized protein	-1.20109	-2.29914	0.000455497	4.96331e-05
rpmI	C9YJ64	50S ribosomal protein L35	-1.20434	-2.30432	6.54603e-05	4.52906e-06
infC	C9YJ63	Translation initiation factor IF-3	-1.20568	-2.30647	1.11864e-05	5.47678e-07
CDR20291_2405	C9YP92	Putative translation inhibitor endoribonuclease	-1.2083	-2.31065	1.13224e-09	1.75927e-11
malX	C9YKS5	PTS system, maltose and glucose-specific IIbc component	-1.20838	-2.31078	0.000123067	1.00187e-05
CDR20291_3262	C9YRP4	Putative aldose epimerase	-1.20849	-2.31096	6.84277e-05	4.77449e-06
CDR20291_1591	C9YLY8	Putative dinitrogenase iron-molybdenum cofactor	-1.21022	-2.31373	0.00031847	3.16509e-05
CDR20291_3198	C9YRI1	B3_4 domain-containing protein	-1.21601	-2.32303	7.75167e-05	5.47685e-06
agrB	C9YPX5	Accessory gene regulator	-1.21856	-2.32715	9.28719e-05	7.02461e-06
CDR20291_1557	C9YLV4	Probable cation-transporting ATPase	-1.21902	-2.32789	0.000279894	2.71606e-05
CDR20291_0474	C9YIT0	Putative exported protein	-1.22461	-2.33692	0.000163988	1.3846e-05
CDR20291_2654	C9YPY9	Putative penicillin-binding protein repressor	-1.22475	-2.33714	2.95835e-06	1.13616e-07
CDR20291_0679	C9YJC9	Amino acid ABC transporter, permease protein	-1.22536	-2.33814	1.14898e-05	5.72638e-07
CDR20291_3272	C9YRQ4	Putative oxidoreductase	-1.22576	-2.33879	0.000173043	1.50164e-05
CDR20291_3414	C9YS46	Probable transporter	-1.22738	-2.34142	0.000106824	8.36178e-06
CDR20291_1881	C9YMS2	Putative reductive dehalogenase	-1.2284	-2.34306	0.000166064	1.4216e-05
CDR20291_0868	C9YJW8	Putative membrane protein	-1.22889	-2.34386	0.000612302	7.16238e-05
CDR20291_2112	C9YNF3	Putative membrane protein	-1.23555	-2.35471	5.50677e-05	3.68087e-06
CDR20291_1289	C9YL37	Putative membrane protein	-1.24822	-2.37549	0.000115464	9.27501e-06
CDR20291_1577	C9YLX4	Putative flavodoxin	-1.24996	-2.37836	8.35116e-05	6.07179e-06
CDR20291_1223	C9YKX1	Putative phage regulatory protein	-1.25326	-2.3838	0.00626779	0.00140354
CDR20291_1626	C9YM23	Putative sodium/phosphate cotransporter	-1.25378	-2.38466	0.000251636	2.38284e-05
CDR20291_2618	C9YPV3	Putative regulator of the sigma(E) factor	-1.26162	-2.39765	9.43231e-05	7.18968e-06
CDR20291_2453	C9YPD9	PTS system, IIb component	-1.262	-2.39827	0.00136406	0.000203149
sspA	C9YPR1	Small acid-soluble spore protein A	-1.26423	-2.40199	0.00218546	0.000368043
CDR20291_3186	C9YRG8	Membrane protein, putative	-1.2645	-2.40243	0.000330935	3.35689e-05
CDR20291_0620	C9YJ72	TetR-family transcriptional regulator	-1.27081	-2.41297	0.000123196	1.00767e-05
CDR20291_3529	C9YSG1	Putative exported protein	-1.27865	-2.42612	8.92222e-07	2.92071e-08
metQ	C9YL89	Putative D-methionine ABC transporter, substrate-binding lipoprotein	-1.28572	-2.43804	6.57103e-05	4.56562e-06
CDR20291_3185	C9YRG7	Abc transporter, atp-binding protein	-1.28606	-2.43861	0.000228284	2.10147e-05
CDR20291_1646	C9YM43	TetR-family transcriptional regulator	-1.29112	-2.44717	5.12393e-05	3.3799e-06
CDR20291_0576	C9YJ29	Putative ABC transporter, permease protein	-1.29222	-2.44904	6.26284e-06	2.73575e-07
CDR20291_0487	C9YIU3	Putative endonuclease	-1.29258	-2.44966	0.000143729	1.18826e-05
CDR20291_0393	C9YIJ9	AraC_E_bind domain-containing protein	-1.29298	-2.45033	0.000178507	1.56887e-05
CDR20291_3416	C9YS48	Putative resolvase	-1.29701	-2.45719	0.000110867	8.74327e-06
CDR20291_1531	C9YLS8	Putative serine protease	-1.30115	-2.46426	8.44868e-06	3.91349e-07
rplT	C9YJ65	50S ribosomal protein L20	-1.30124	-2.4644	4.41324e-10	6.46913e-12
CDR20291_2034	C9YN75	Putative membrane protein	-1.30208	-2.46584	9.68508e-05	7.46753e-06
CDR20291_0283	C9YI90	Putative_PNPOx domain-containing protein	-1.30551	-2.47171	4.91711e-05	3.22906e-06
CDR20291_1694	C9YM90	Tellurium resistance protein	-1.30897	-2.47765	3.55725e-05	2.19004e-06
CDR20291_2408	C9YP95	Putative L-asparaginase	-1.31037	-2.48004	3.85819e-06	1.56092e-07
CDR20291_1359	C9YLA7	LUD_dom domain-containing protein	-1.31765	-2.4926	1.35878e-05	7.25003e-07
CDR20291_0684	C9YJD4	Putative reductase	-1.32546	-2.50613	6.2022e-05	4.25481e-06
CDR20291_1648	C9YM45	Putative ABC transporter, permease protein	-1.32835	-2.51116	0.000640913	7.59099e-05
CDR20291_0760	C9YJL0	Putative membrane protein	-1.33002	-2.51407	1.10119e-08	2.09843e-10
CDR20291_1222	C9YKX0	Putative phage regulatory protein	-1.33197	-2.51747	7.06988e-06	3.12973e-07
CDR20291_2988	C9YQX0	Uncharacterized protein	-1.33217	-2.51782	4.15207e-05	2.65363e-06
glsA	C9YIT9	Glutaminase (EC 3.5.1.2)	-1.3322	-2.51787	1.07402e-05	5.22683e-07
CDR20291_1471	C9YLL8	N-acetyltransferase domain-containing protein	-1.33285	-2.519	2.04749e-05	1.16451e-06
CDR20291_3451	C9YS83	Staygreen domain-containing protein	-1.34475	-2.53985	0.00709048	0.00163802
fsaB	C9YN58	Transaldolase (EC 2.2.1.2)	-1.3452	-2.54065	2.50738e-05	1.49958e-06
CDR20291_3239	C9YRM1	ABC transporter, ATP-binding protein	-1.34815	-2.54586	0.00183106	0.000293098
CDR20291_3021	C9YR03	Putative phosphatidylethanolamine-binding regulatory protein	-1.35789	-2.56309	1.71794e-05	9.61964e-07
CDR20291_1697	C9YM93	Putative hydrolase	-1.3625	-2.57131	3.00367e-05	1.814e-06
CDR20291_0802	C9YJQ2	ABC transporter, substrate-binding lipoprotein	-1.36662	-2.57865	7.96204e-05	5.64883e-06
CDR20291_1323	C9YL71	Putative ruberythrin	-1.37239	-2.58898	5.29305e-05	3.52249e-06
CDR20291_3313	C9YRU5	Putative cytidine and deoxycytidylate deaminase	-1.37303	-2.59014	0.000155917	1.30724e-05
CDR20291_1578	C9YLX5	Putative FMN-binding exported protein	-1.37655	-2.59646	5.93895e-06	2.55944e-07
CDR20291_1448	C9YLJ6	Uncharacterized protein	-1.38347	-2.60896	0.00486395	0.0010029
CDR20291_0031	C9YHJ0	PTS system, IIb component	-1.38734	-2.61596	0.00503289	0.00104686
CDR20291_3088	C9YR70	Putative membrane protein	-1.3902	-2.62115	2.61533e-05	1.57181e-06
CDR20291_1106	C9YKK4	Putative ABC transporter, permease protein	-1.39371	-2.62753	1.35401e-06	4.84284e-08
CDR20291_0932	C9YK31	GntR-family transcriptional regulator	-1.40044	-2.63981	1.05921e-06	3.69528e-08
CDR20291_2841	C9YQH5	IclR-family transcriptional regulator	-1.40095	-2.64076	1.07402e-05	5.20412e-07
CDR20291_1972	C9YN13	Putative regulatory protein	-1.40699	-2.65183	3.70541e-06	1.47739e-07
CDR20291_1239	C9YKY7	Putative membrane protein	-1.41929	-2.67454	2.16482e-06	8.18708e-08
CDR20291_0059	C9YHL8	NADP-dependent 7-alpha-hydroxysteroid dehydrogenase	-1.43592	-2.70554	0.00192738	0.000310777
CDR20291_2370	C9YP57	DUF2156 domain-containing protein	-1.43674	-2.70709	0.0042309	0.00083601
CDR20291_2234	C9YNS3	LysR-family regulatory protein	-1.44096	-2.71501	8.92222e-07	2.92961e-08
CDR20291_2458	C9YPE4	Putative nitroreductase	-1.45846	-2.74815	4.5993e-06	1.9012e-07
ctsR	C9YHH1	Transcriptional regulator CtsR	-1.45905	-2.74928	0.00125628	0.000180101
CDR20291_2492	C9YPH8	Adp-ribosyltransferase binding component	-1.46	-2.75108	2.62536e-09	4.38714e-11
CDR20291_2013	C9YN54	Putative ATP-dependent RNA helicase	-1.46053	-2.7521	2.02191e-06	7.46878e-08
norV	C9YK93	Putative anaerobic nitric oxide reductase flavorubredoxin	-1.4632	-2.75719	1.46327e-05	7.85042e-07
rpoD2	C9YL96	RNA polymerase sigma factor	-1.46452	-2.75973	1.12142e-05	5.52328e-07
CDR20291_2491	C9YPH7	Cdta (Adp-ribosyltransferase enzymatic component)	-1.46493	-2.7605	9.074e-07	3.00604e-08
CDR20291_2278	C9YNW5	Putative peptidoglycan-binding/hydrolysing protein	-1.50099	-2.83037	1.53669e-07	4.23479e-09
acsB3	C9YQV6	Putative 6-phospho-beta-glucosidase	-1.54694	-2.92196	2.2563e-08	4.69649e-10
CDR20291_0506	C9YIW1	TetR-family transcriptional regulator	-1.55163	-2.93148	6.64165e-08	1.63559e-09
CDR20291_1686	C9YM82	Uncharacterized protein	-1.55691	-2.94223	1.55455e-05	8.56804e-07
CDR20291_1480	C9YLM7	AB hydrolase-1 domain-containing protein	-1.56726	-2.9634	7.95842e-06	3.54641e-07
CDR20291_3077	C9YR59	Putative exported protein	-1.58084	-2.99144	9.15839e-07	3.06085e-08
CDR20291_1447	C9YLJ5	DUF4352 domain-containing protein	-1.632	-3.09943	0.00141259	0.000212915
fdxA	C9YHY2	Ferredoxin	-1.66575	-3.17279	1.92994e-36	2.2632e-39
CDR20291_1439	C9YLI7	Uncharacterized protein	-1.68307	-3.2111	0.00351737	0.000658927
CDR20291_0512	C9YIW7	Uncharacterized protein	-1.69726	-3.24283	4.66556e-08	1.08056e-09
CDR20291_1430	C9YLH8	Uncharacterized protein	-1.71944	-3.29309	0.00825709	0.00200194
gapA	C9YM58	Glyceraldehyde-3-phosphate dehydrogenase (EC 1.2.1.-)	-1.71988	-3.29409	1.00844e-08	1.89212e-10
CDR20291_1443	C9YLJ1	Phage-related protein	-1.7304	-3.31821	0.00730756	0.00171388
CDR20291_1105	C9YKK3	Putative regulatory protein	-1.73187	-3.32157	5.67369e-08	1.38058e-09
CDR20291_3350	C9YRY2	Pilin	-1.74028	-3.34099	5.6255e-08	1.35236e-09
CDR20291_0714	C9YJG4	Putative stage IV sporulation protein	-1.74446	-3.35069	0.000174556	1.51988e-05
sspB	C9YR89	Small acid-soluble spore protein B	-1.77204	-3.41535	0.00246872	0.000429908
CDR20291_0938	C9YK37	LysR-family transcriptional regulator	-1.77327	-3.41827	1.46676e-07	3.99909e-09
CDR20291_1639	C9YM36	Putative ferrous iron transport protein A	-1.79683	-3.47456	0.000538202	6.1378e-05
CDR20291_1007	C9YKA6	Lar_N domain-containing protein	-1.88618	-3.69655	2.48488e-10	3.35105e-12
CDR20291_2720	C9YQ55	Putative membrane protein	-1.89061	-3.70791	4.71247e-09	8.2893e-11
CDR20291_0511	C9YIW6	Uncharacterized protein	-1.91008	-3.75829	2.79041e-10	3.8449e-12
CDR20291_1429	C9YLH7	Uncharacterized protein	-1.94398	-3.84765	0.00637271	0.0014311
CDR20291_1311	C9YL59	GntR-family transcriptional regulator	-2.01498	-4.04174	6.74538e-11	7.7124e-13
CDR20291_2614	C9YPU9	Putative UDP-N-acetylglucosamine--N-acetylmuramyl-(Pentapeptide) pyrophosphoryl-undecaprenol N-acetylglucosamine transferase	-2.04789	-4.135	3.28444e-10	4.6219e-12
CDR20291_2375	C9YP62	Putative lipoprotein	-2.07131	-4.20268	3.87046e-12	3.85797e-14
licB	C9YQB5	PTS system, lichenan-specific IIb component	-2.08744	-4.24992	2.20484e-10	2.84412e-12
ptb	C9YHS0	Phosphate butyryltransferase	-2.16643	-4.4891	1.06974e-12	8.15397e-15
CDR20291_2269	C9YNV7	Putative aspartate aminotransferase	-2.19369	-4.57475	4.70032e-07	1.46067e-08
CDR20291_1081	C9YKH9	Putative membrane protein	-2.28861	-4.88586	0.000155917	1.3073e-05
CDR20291_1395	C9YLE3	Putative hemolysin-like membrane protein	-2.38868	-5.23677	1.20807e-10	1.45209e-12
CDR20291_1692	C9YM88	Putative pyridine nucleotide-disulfide oxidoreductase	-2.39345	-5.25411	4.71247e-09	8.24258e-11
CDR20291_1432	C9YLI0	Phage terminase large subunit	-2.41171	-5.32105	0.00539766	0.00115675
CDR20291_1441	C9YLI9	Phage protein	-2.44029	-5.42751	0.00716773	0.00167268
CDR20291_1459	C9YLK7	Hypothetical phage protein	-2.4912	-5.62245	0.00285703	0.000515957
CDR20291_0163	C9YHX2	Uncharacterized protein	-2.52739	-5.76527	8.21952e-18	3.61456e-20
CDR20291_1460	C9YLK8	Uncharacterized protein	-2.56062	-5.8996	0.0033093	0.000612187
CDR20291_1457	C9YLK5	Hypotheticalphage protein	-2.5644	-5.91508	0.0036814	0.000701528
CDR20291_1440	C9YLI8	Phage protein	-2.60708	-6.09267	0.00136723	0.000204023
CDR20291_1435	C9YLI3	Scaffold protein	-2.60871	-6.09959	0.00293573	0.000532188
CDR20291_1458	C9YLK6	Hypothetical phage protein	-2.6457	-6.25798	0.00164425	0.000257328
CDR20291_1438	C9YLI6	Phage protein	-2.72744	-6.6228	0.00167719	0.000263059
CDR20291_1454	C9YLK2	Putative phage tail protein	-2.76314	-6.78872	0.00137064	0.000204933
CDR20291_1450	C9YLJ8	Putative phage cell wall hydrolase	-2.80502	-6.98866	0.000935612	0.000123432
CDR20291_1437	C9YLI5	Hypothetical phage protein	-2.82195	-7.0712	0.00150468	0.000231592
CDR20291_1451	C9YLJ9	Putative phage cell wall hydrolase	-2.82397	-7.08108	0.00105325	0.000141112
CDR20291_2989	C9YQX1	DUF2220 domain-containing protein	-2.86225	-7.27151	2.90204e-23	5.95551e-26
CDR20291_1453	C9YLK1	Phage protein	-2.86568	-7.28877	0.000355214	3.65524e-05
CDR20291_1456	C9YLK4	Putative phage tail fiber protein	-2.87373	-7.32958	0.00113462	0.000155008
CDR20291_1436	C9YLI4	Putative phage major capsid protein	-2.94014	-7.67484	0.000879633	0.000113926
CDR20291_1455	C9YLK3	Phage protein	-2.96186	-7.79125	0.000605431	7.0465e-05
CDR20291_1449	C9YLJ7	Putative phage tail tape measure protein	-2.99872	-7.99288	0.000716028	8.69058e-05
CDR20291_1452	C9YLK0	Phage protein	-3.08309	-8.47428	0.000879633	0.00011424
CDR20291_1488	C9YLN5	Putative membrane protein	-3.25929	-9.57509	1.63231e-20	3.82834e-23
CDR20291_1905	C9YMU6	Putative transcriptional regulator	-3.26664	-9.62403	4.81777e-12	4.94347e-14
CDR20291_2642	C9YPX7	Uncharacterized protein	-3.30733	-9.8993	1.815e-19	5.85314e-22
gatC	C9YNQ3	PTS system, galactitol-specific IIc component	-3.61901	-12.2866	4.05032e-17	2.01863e-19
rbsR	C9YIA8	Putative ribose operon repressor	-4.86433	-29.128	9.32873e-42	8.20469e-45
gatB	C9YNQ4	PTS system, galactitol-specific IIb component	-6.37956	-83.2605	3.34107e-60	1.959e-63
gatA	C9YNQ5	PTS system, galactitol-specific IIa component	-7.0499	-132.505	1.10675e-67	3.24465e-71

## Sheet: All genes
Gene	Fold change (log2)	Fold change	FDR	P value
CDR20291_3098	4.21415	18.5604	1.56439e-28	2.75178e-31
CDR20291_1025	4.01751	16.1954	1.52614e-05	8.34435e-07
sbp	3.62758	12.3598	2.96376e-29	4.34442e-32
CDR20291_0571	3.59154	12.0548	3.52719e-19	1.24088e-21
CDR20291_3099	3.49551	11.2786	1.22804e-18	4.68031e-21
CDR20291_3100	3.48858	11.2245	1.22125e-17	5.72855e-20
CDR20291_3102	3.2579	9.56588	2.31224e-18	9.49028e-21
CDR20291_3388	3.23041	9.38532	1.00227e-10	1.17534e-12
prdF	2.96972	7.83387	1.4957e-12	1.27163e-14
pabC	2.84754	7.19773	2.00814e-20	5.29852e-23
prdA	2.82894	7.1055	1.52828e-13	9.40893e-16
prdB	2.78167	6.87648	5.53471e-13	3.732e-15
argC	2.7719	6.83007	3.57936e-07	1.08084e-08
CDR20291_0758	2.76382	6.79194	8.63601e-08	2.17736e-09
CDR20291_0549	2.70531	6.52196	9.49584e-05	7.29378e-06
xdhC	2.70198	6.50692	1.43311e-06	5.16776e-08
eutA	2.63407	6.20776	0.00147131	0.000224367
rnhB	2.5853	6.00139	3.19094e-12	2.99356e-14
CDR20291_2586	2.57476	5.95774	0.00583829	0.00127515
CDR20291_1842	2.4968	5.64433	0.00131229	0.000192122
CDR20291_2686	2.46678	5.5281	1.815e-19	5.40919e-22
CDR20291_1765	2.425	5.37029	0.000383722	4.01608e-05
CDR20291_2685	2.40312	5.28946	2.43781e-13	1.57232e-15
CDR20291_2869	2.3898	5.24086	3.25543e-12	3.14949e-14
pucC2	2.35812	5.12702	0.00115185	0.000158376
rnfG	2.34949	5.09643	8.70055e-13	6.37684e-15
CDR20291_1160	2.32273	5.00278	7.96782e-14	4.67184e-16
murD	2.31007	4.95909	6.40364e-14	3.56697e-16
CDR20291_2317	2.30162	4.93011	0.000655668	7.84265e-05
eutB	2.28477	4.87287	0.00270596	0.000482397
CDR20291_0259	2.2513	4.76113	1.62259e-14	8.56246e-17
pabB	2.22352	4.67032	6.77777e-13	4.76888e-15
CDR20291_1837	2.21476	4.64206	0.0055124	0.00118781
CDR20291_1103	2.20654	4.61567	1.53839e-10	1.89424e-12
CDR20291_3501	2.1861	4.55075	3.73942e-07	1.14013e-08
CDR20291_2982	2.18391	4.54383	1.16227e-12	9.5408e-15
CDR20291_3240	2.18036	4.53265	1.55806e-07	4.38504e-09
fliA	2.17518	4.51641	5.07491e-11	5.65366e-13
CDR20291_2838	2.14306	4.41698	1.33013e-09	2.10575e-11
CDR20291_3213	2.1282	4.37172	8.19374e-06	3.74736e-07
eutL	2.10667	4.30696	0.00214866	0.000358467
CDR20291_1838	2.10089	4.28973	0.00420443	0.000829546
CDR20291_1374	2.09427	4.2701	4.60851e-08	1.05183e-09
CDR20291_1084	2.09174	4.26263	2.29206e-09	3.76298e-11
CDR20291_2101	2.0749	4.21315	3.19094e-12	2.88088e-14
CDR20291_0648	2.072	4.2047	8.331e-06	3.83456e-07
CDR20291_2079	2.05515	4.15586	1.59558e-05	8.84095e-07
CDR20291_1116	2.04233	4.11909	3.19094e-12	2.94287e-14
phnG	2.04026	4.1132	0.00771937	0.00182857
CDR20291_3394	2.01986	4.05545	1.16227e-12	9.52022e-15
cbiE	1.98795	3.96673	1.81769e-09	2.9309e-11
CDR20291_2078	1.9874	3.96523	1.28424e-05	6.77697e-07
CDR20291_1841	1.98404	3.95599	0.0224634	0.00706632
CDR20291_0925	1.98383	3.95541	0.00161563	0.000251509
CDR20291_2837	1.97346	3.92709	8.17394e-09	1.5097e-10
CDR20291_1990	1.95839	3.88627	0.000152502	1.26526e-05
nrdE	1.91254	3.76471	8.35195e-05	6.11007e-06
CDR20291_2516	1.90809	3.75313	4.41324e-10	6.36903e-12
asrA	1.89029	3.70709	0.0180188	0.00533009
CDR20291_2476	1.8833	3.68919	2.0841e-10	2.62727e-12
eutC	1.88229	3.68659	0.014023	0.00389733
CDR20291_1117	1.87667	3.67226	4.27796e-08	9.40625e-10
rnfD	1.868	3.65025	1.12577e-08	2.20202e-10
CDR20291_0453	1.86342	3.6387	1.81353e-06	6.59273e-08
ssuB	1.84365	3.58916	5.38859e-12	5.68717e-14
CDR20291_0452	1.84297	3.58748	5.62572e-06	2.39147e-07
CDR20291_1750	1.84041	3.58111	4.56426e-06	1.87334e-07
CDR20291_2285	1.82838	3.55137	0.0244409	0.00786751
CDR20291_0128	1.81589	3.52077	3.52985e-05	2.16282e-06
flgL	1.79377	3.4672	4.60851e-08	1.05384e-09
hemC	1.78328	3.44209	1.50722e-08	3.00471e-10
CDR20291_0006	1.77729	3.42781	4.14026e-09	7.04001e-11
soj	1.77459	3.42141	2.37027e-10	3.12701e-12
radC	1.77416	3.4204	5.30146e-08	1.25892e-09
CDR20291_0789	1.76594	3.40096	0.00747869	0.00176498
CDR20291_0455	1.76502	3.39878	0.000262548	2.52465e-05
CDR20291_0292	1.7597	3.38628	0.0499419	0.0193853
speA	1.75724	3.38052	2.0158e-08	4.1368e-10
CDR20291_2401	1.7259	3.30785	8.74744e-10	1.33353e-11
CDR20291_2796	1.72508	3.30598	4.56513e-08	1.01715e-09
rpsE	1.72135	3.29746	1.35878e-05	7.24032e-07
CDR20291_0752	1.71258	3.27745	5.46074e-07	1.745e-08
CDR20291_3062	1.70998	3.27156	8.0878e-10	1.20926e-11
ispA	1.7029	3.25554	1.12577e-08	2.21128e-10
tldD	1.69889	3.24652	4.02796e-05	2.52707e-06
glpK1	1.69513	3.23807	0.00120845	0.000168847
CDR20291_0121	1.68934	3.2251	4.75833e-08	1.116e-09
CDR20291_1412	1.68886	3.22403	0.000768383	9.52876e-05
CDR20291_0245	1.68794	3.22197	1.13275e-07	2.98879e-09
CDR20291_1130	1.67966	3.20352	0.00110895	0.000149876
cbiF	1.67854	3.20104	2.16482e-06	8.11432e-08
CDR20291_0047	1.67436	3.19178	9.32075e-08	2.37732e-09
rplP	1.65828	3.1564	3.01246e-05	1.82814e-06
CDR20291_1718	1.65493	3.14909	8.53273e-06	3.97744e-07
CDR20291_0009	1.6472	3.13225	2.07965e-07	6.09689e-09
CDR20291_0328	1.64517	3.12786	8.42542e-08	2.09956e-09
hemD	1.6387	3.11385	4.96543e-07	1.55761e-08
CDR20291_1777	1.63137	3.09807	8.26711e-05	5.98645e-06
rpmC	1.61515	3.06343	0.000113104	8.97516e-06
dapD	1.61449	3.06204	1.84875e-07	5.25737e-09
CDR20291_0698	1.61442	3.06189	1.00144e-07	2.58359e-09
CDR20291_3340	1.61024	3.05303	1.90139e-08	3.84625e-10
glyA	1.60791	3.04809	5.48769e-09	9.81382e-11
fleN	1.60407	3.03999	1.0586e-06	3.6621e-08
pucC1	1.59345	3.01769	0.0223153	0.00700011
CDR20291_2253	1.5928	3.01634	1.03991e-06	3.5365e-08
dpaL1	1.59175	3.01414	9.1533e-05	6.86967e-06
CDR20291_2839	1.58798	3.00628	0.0211221	0.00650797
CDR20291_1302	1.58583	3.00181	2.30994e-05	1.36118e-06
CDR20291_1547	1.58516	3.00042	0.00937949	0.00234556
CDR20291_2853	1.57593	2.98128	1.43088e-07	3.85932e-09
CDR20291_2756	1.57467	2.97867	5.59365e-09	1.01673e-10
CDR20291_0651	1.57025	2.96956	4.24984e-07	1.30822e-08
CDR20291_2953	1.56765	2.96422	0.0100677	0.00255604
CDR20291_3115	1.56719	2.96327	0.000154257	1.28434e-05
CDR20291_0657	1.56355	2.9558	2.6041e-08	5.49678e-10
CDR20291_2840	1.55406	2.93643	0.00173263	0.000273279
mtlR	1.54486	2.91776	0.0129612	0.00352622
CDR20291_0855	1.54479	2.91762	1.87323e-06	6.86465e-08
CDR20291_2910	1.54217	2.91233	1.9599e-07	5.68837e-09
CDR20291_3203	1.54201	2.91199	2.80338e-08	5.99961e-10
eutM	1.53797	2.90386	0.0162622	0.00472852
xseB	1.53749	2.90289	3.51323e-06	1.38016e-07
CDR20291_0602	1.53702	2.90194	0.0200392	0.00610988
CDR20291_0046	1.53614	2.90017	1.10947e-06	3.90316e-08
spaG	1.53545	2.8988	9.4599e-05	7.23844e-06
CDR20291_1546	1.53269	2.89324	0.00685413	0.00156936
thiE2	1.52727	2.88239	0.000104826	8.14388e-06
dapB1	1.52545	2.87876	2.17339e-06	8.28321e-08
nagA	1.52491	2.87768	1.54392e-07	4.29998e-09
CDR20291_0920	1.51414	2.85628	0.0143083	0.00400178
CDR20291_0606	1.50976	2.84763	0.00730756	0.00171178
eutH	1.50749	2.84315	0.0273427	0.00901333
tndX	1.50138	2.83113	1.49633e-05	8.11555e-07
rplR	1.50075	2.82989	8.60601e-05	6.33277e-06
CDR20291_2537	1.49885	2.82617	1.43088e-07	3.83867e-09
spoIIID	1.4937	2.81611	0.0445201	0.0165474
eutT	1.49234	2.81345	0.0965907	0.0443734
rplN	1.49046	2.80979	0.000166064	1.41961e-05
CDR20291_1053	1.48862	2.80621	1.04409e-06	3.58131e-08
CDR20291_2536	1.48692	2.80289	1.0467e-07	2.73106e-09
rpsQ	1.4826	2.79452	0.000366245	3.81169e-05
CDR20291_0131	1.4804	2.79026	3.05184e-06	1.18101e-07
CDR20291_1788	1.47743	2.78453	9.12277e-06	4.27923e-07
CDR20291_1748	1.47571	2.7812	2.09029e-05	1.20006e-06
CDR20291_2825	1.47171	2.77351	0.0108162	0.00280479
CDR20291_2710	1.46905	2.76839	0.00351737	0.000658062
rpmD	1.46776	2.76592	0.000123067	1.00301e-05
CDR20291_3006	1.46676	2.764	3.92687e-08	8.51916e-10
CDR20291_0271	1.46012	2.7513	2.99585e-07	8.95856e-09
sigH	1.46005	2.75118	1.74015e-05	9.84603e-07
CDR20291_1989	1.45713	2.74561	0.000412816	4.3811e-05
CDR20291_0120	1.45511	2.74177	6.1411e-06	2.66456e-07
CDR20291_3458	1.4528	2.7374	0.0032383	0.000594306
CDR20291_1059	1.45037	2.73279	3.93345e-06	1.6029e-07
CDR20291_2316	1.45037	2.73277	0.0361232	0.012753
CDR20291_1849	1.44417	2.72107	1.27858e-05	6.69753e-07
dapA2	1.44384	2.72044	1.19072e-05	6.03911e-07
prdC	1.44268	2.71824	0.00328786	0.000606293
spoIIC	1.44232	2.71758	9.35193e-06	4.42264e-07
CDR20291_0176	1.44151	2.71606	0.000624357	7.32169e-05
CDR20291_2651	1.43933	2.71194	2.13499e-05	1.23305e-06
trmD	1.43848	2.71035	2.16482e-06	8.17928e-08
ntpE	1.43715	2.70785	0.0161897	0.00469886
CDR20291_1554	1.43328	2.70061	0.000530032	5.99801e-05
CDR20291_0045	1.43022	2.69488	2.49142e-05	1.48273e-06
ispG	1.42315	2.6817	1.89094e-07	5.43278e-09
gapN	1.423	2.68142	0.00381526	0.000733715
motA	1.42254	2.68057	6.6857e-06	2.94006e-07
CDR20291_0660	1.42065	2.67705	1.20915e-06	4.28929e-08
ydiB	1.41917	2.67431	0.0531429	0.0210323
CDR20291_0175	1.4188	2.67363	0.000741937	9.08098e-05
CDR20291_3471	1.4177	2.67159	0.014468	0.00408478
CDR20291_2296	1.41457	2.6658	5.06713e-06	2.13916e-07
rpsC	1.41146	2.66007	8.35195e-05	6.12133e-06
CDR20291_2592	1.40906	2.65564	0.000410618	4.34574e-05
flhF	1.40758	2.65292	4.5542e-05	2.93733e-06
CDR20291_0622	1.40402	2.64639	9.35193e-06	4.44155e-07
CDR20291_0049	1.40224	2.64311	3.11596e-06	1.21496e-07
CDR20291_1150	1.40181	2.64233	3.82495e-06	1.53626e-07
CDR20291_2951	1.39317	2.62654	0.00270104	0.000479869
CDR20291_0733	1.38947	2.61982	0.019239	0.00580385
CDR20291_3490	1.38858	2.61821	0.000774285	9.64735e-05
CDR20291_0454	1.38784	2.61686	0.000639389	7.55421e-05
CDR20291_0008	1.38612	2.61375	1.1311e-05	5.60412e-07
CDR20291_0732	1.38521	2.6121	0.0285233	0.00949106
CDR20291_1473	1.38452	2.61084	0.00127338	0.000184418
fhuB	1.36649	2.57843	0.0286888	0.00955453
dnaH	1.36619	2.57789	4.04338e-05	2.57231e-06
murB	1.36573	2.57707	5.64946e-06	2.41812e-07
CDR20291_3319	1.36217	2.57072	8.19374e-06	3.68181e-07
CDR20291_3096	1.36183	2.57011	0.00554981	0.00120075
pcrA	1.3605	2.56774	1.24423e-05	6.38347e-07
CDR20291_1844	1.35931	2.56563	0.180646	0.0982936
flgE	1.34983	2.54882	4.03892e-05	2.55762e-06
CDR20291_3497	1.34794	2.54548	0.000256422	2.44319e-05
CDR20291_0922	1.34323	2.53718	0.136468	0.0689744
CDR20291_0508	1.342	2.53502	0.00115185	0.000158051
CDR20291_2461	1.34177	2.53461	2.17881e-05	1.27113e-06
CDR20291_1994	1.34166	2.53443	0.000328352	3.32106e-05
CDR20291_0659	1.33834	2.5286	0.000481304	5.31954e-05
CDR20291_0650	1.33629	2.52502	1.52614e-05	8.36667e-07
CDR20291_3473	1.33599	2.52449	0.00418076	0.00082365
CDR20291_0436	1.33352	2.52018	0.00120845	0.000169346
rimM	1.3306	2.51506	8.19374e-06	3.73066e-07
CDR20291_3328	1.32684	2.50852	9.5619e-06	4.5693e-07
cbiT	1.32599	2.50705	1.27858e-05	6.70963e-07
CDR20291_1305	1.32475	2.50489	4.73608e-05	3.08267e-06
fliQ	1.32408	2.50373	5.06713e-06	2.12555e-07
CDR20291_0065	1.32314	2.5021	8.78688e-05	6.53966e-06
CDR20291_0712	1.32207	2.50025	3.71478e-05	2.29791e-06
xylB	1.32	2.49666	0.00131229	0.000191684
hymC	1.313	2.48458	0.000173043	1.49735e-05
CDR20291_0892	1.31217	2.48315	4.73608e-05	3.09525e-06
CDR20291_1751	1.31159	2.48214	0.0057078	0.00124497
CDR20291_0379	1.31021	2.47978	8.19374e-06	3.70685e-07
CDR20291_0320	1.30889	2.47752	0.00486395	0.00100388
CDR20291_2836	1.30874	2.47725	0.000323398	3.24487e-05
CDR20291_0296	1.30517	2.47113	0.00301233	0.000549301
hymB	1.30328	2.46789	0.000344156	3.53135e-05
bglG2	1.30148	2.46482	1.26717e-05	6.57549e-07
spaF	1.29958	2.46158	8.14696e-05	5.8039e-06
CDR20291_1939	1.29578	2.45509	9.69868e-07	3.26986e-08
srlE	1.29533	2.45433	0.403816	0.280458
gpmI	1.2937	2.45156	3.70541e-06	1.46767e-07
CDR20291_2297	1.29237	2.44931	1.20362e-05	6.13982e-07
CDR20291_1771	1.28467	2.43626	0.0012412	0.000175755
aspS	1.28377	2.43474	7.08347e-05	4.9632e-06
CDR20291_1158	1.28335	2.43404	4.73608e-05	3.0963e-06
spoIIAA	1.27737	2.42397	0.0011506	0.000157529
CDR20291_0601	1.27099	2.41327	0.136065	0.0686908
asd	1.27092	2.41315	0.000113104	8.98599e-06
mreB1	1.27034	2.41218	2.21106e-05	1.29643e-06
tuaG	1.26873	2.40949	8.26711e-05	5.97453e-06
CDR20291_2905	1.26759	2.40759	8.78688e-05	6.52951e-06
pgK	1.26283	2.39966	3.12353e-05	1.9047e-06
CDR20291_0300	1.26095	2.39653	0.000489393	5.4377e-05
thrC	1.25619	2.38864	9.28719e-05	7.01072e-06
cbiK	1.25584	2.38807	0.000217946	1.9622e-05
CDR20291_2938	1.25066	2.3795	0.00125195	0.000179113
CDR20291_1721	1.2475	2.37429	0.000132849	1.09052e-05
rpsG	1.24633	2.37237	0.000610485	7.12322e-05
tagK	1.24161	2.36462	0.0762551	0.032438
CDR20291_3472	1.24087	2.36341	0.0143207	0.00402626
fusA	1.23584	2.35518	1.73122e-05	9.74476e-07
CDR20291_2510	1.2356	2.35479	0.00111792	0.000151415
groES	1.23533	2.35435	0.0003359	3.4171e-05
CDR20291_1758	1.23384	2.35191	0.00260719	0.000460164
CDR20291_2402	1.23099	2.34728	0.000235358	2.18729e-05
CDR20291_3491	1.23016	2.34593	0.121811	0.0593875
kdgT	1.22913	2.34426	0.0398804	0.014334
dnaE	1.22852	2.34327	0.000133475	1.09958e-05
CDR20291_1486	1.2282	2.34274	0.0314265	0.0107335
CDR20291_2061	1.22263	2.33372	0.000158503	1.33364e-05
rimI	1.22088	2.3309	5.6524e-05	3.81135e-06
CDR20291_0807	1.21908	2.32798	0.000866025	0.000111458
CDR20291_3424	1.21749	2.32542	0.000121387	9.80345e-06
CDR20291_1773	1.21628	2.32347	0.0226339	0.00713324
CDR20291_1118	1.215	2.32142	0.000217946	1.97807e-05
CDR20291_1054	1.21454	2.32067	5.54021e-05	3.71946e-06
CDR20291_0770	1.21339	2.31882	5.21893e-05	3.45786e-06
ruvA	1.21254	2.31745	2.09029e-05	1.2011e-06
mreC	1.21141	2.31564	0.000180407	1.59198e-05
purH	1.20951	2.31259	9.96376e-05	7.71161e-06
infB	1.20924	2.31216	0.000217946	1.97446e-05
CDR20291_3467	1.20813	2.31039	0.163861	0.0865312
mtlA	1.20638	2.30758	0.0540015	0.021436
CDR20291_0492	1.20595	2.30689	0.000455497	4.9676e-05
CDR20291_1868	1.20397	2.30373	0.00144274	0.000218251
rplO	1.20347	2.30293	0.000478078	5.25591e-05
CDR20291_2380	1.20281	2.30188	0.000561886	6.42438e-05
ffh	1.20213	2.30078	0.000235358	2.18162e-05
rplX	1.19686	2.29241	0.0012498	0.000178206
murG	1.19617	2.29131	0.000389279	4.09707e-05
CDR20291_2758	1.19612	2.29122	0.000257771	2.47116e-05
CDR20291_2431	1.19488	2.28926	0.00198574	0.000324844
rpoB	1.19488	2.28926	1.26717e-05	6.56422e-07
purD	1.19362	2.28726	4.25843e-05	2.73408e-06
atpG	1.19228	2.28513	0.000106252	8.28587e-06
CDR20291_1028	1.1909	2.28295	0.000114049	9.11438e-06
stp	1.19074	2.2827	5.85394e-05	3.96441e-06
CDR20291_1991	1.18879	2.27961	0.0059617	0.00130735
CDR20291_1104	1.18814	2.27859	0.000286721	2.81593e-05
CDR20291_1896	1.18752	2.27761	0.00028583	2.79881e-05
CDR20291_1772	1.1862	2.27552	0.000663468	7.97485e-05
CDR20291_1283	1.1842	2.27238	0.000283198	2.76473e-05
CDR20291_1778	1.18226	2.26932	0.000745944	9.20675e-05
obg	1.17817	2.2629	0.000178126	1.55618e-05
rpsH	1.17583	2.25923	0.000895658	0.000116848
CDR20291_0243	1.17553	2.25875	0.000712505	8.62693e-05
fliK	1.17355	2.25565	0.000293285	2.8976e-05
CDR20291_2529	1.16901	2.24857	0.00240152	0.000416799
CDR20291_1816	1.1677	2.24653	0.000228284	2.09533e-05
CDR20291_1744	1.16528	2.24277	0.00122573	0.000172845
CDR20291_0415	1.16506	2.24243	1.59578e-05	8.88884e-07
CDR20291_0969	1.16444	2.24146	8.24772e-05	5.89987e-06
CDR20291_0541	1.16355	2.24008	0.00133122	0.000197478
CDR20291_0672	1.16209	2.23781	0.000108368	8.51442e-06
CDR20291_1779	1.16181	2.23737	0.000776767	9.70863e-05
pyrC	1.16015	2.23481	0.000379735	3.96323e-05
CDR20291_0044	1.15781	2.23118	0.000464509	5.09313e-05
CDR20291_0688	1.15709	2.23006	0.000281363	2.73857e-05
cooS	1.15393	2.2252	0.000450977	4.87864e-05
hrsA	1.15241	2.22286	0.000853347	0.000108826
CDR20291_0397	1.15057	2.22002	0.00104969	0.000140328
CDR20291_2111	1.15044	2.21981	0.000166506	1.43026e-05
CDR20291_1083	1.14815	2.2163	0.000861342	0.000110603
adk	1.14706	2.21462	0.00146531	0.000222677
rnfE	1.14573	2.21258	0.000501778	5.61944e-05
pabA	1.14529	2.2119	0.000422454	4.49577e-05
yobD	1.14353	2.2092	0.00884839	0.00218421
atpD	1.14351	2.20917	1.17154e-05	5.90748e-07
CDR20291_3314	1.14293	2.20829	0.000723519	8.82392e-05
CDR20291_1747	1.14199	2.20685	0.207721	0.118445
CDR20291_2320	1.14007	2.20392	0.128686	0.0639469
ntpK	1.14002	2.20383	0.0895492	0.0402197
CDR20291_2855	1.13981	2.20352	0.000173043	1.49967e-05
cspBA	1.1391	2.20243	0.00134415	0.00019979
rnfA	1.13718	2.1995	0.000323398	3.25874e-05
rpsL	1.13465	2.19565	0.00043354	4.62647e-05
fabD	1.13325	2.19352	0.00149292	0.000228633
ruvB	1.13289	2.19297	0.000323004	3.2291e-05
agaS	1.13116	2.19035	0.00881591	0.0021665
CDR20291_1674	1.13091	2.18997	0.000743871	9.15936e-05
CDR20291_1080	1.12921	2.1874	0.00236798	0.000408894
cbiH	1.12915	2.1873	0.000235869	2.20322e-05
CDR20291_1781	1.12647	2.18324	0.139139	0.0706094
CDR20291_1615	1.12288	2.17781	0.00520197	0.00109957
CDR20291_2740	1.12087	2.17478	0.000462688	5.05959e-05
lspA	1.11972	2.17305	0.000212327	1.90478e-05
CDR20291_2099	1.11901	2.17198	0.0012498	0.000178438
hemN	1.11898	2.17194	0.000323398	3.26147e-05
buk	1.11747	2.16967	0.00133122	0.000196421
CDR20291_0711	1.11614	2.16766	0.000879633	0.000114196
CDR20291_3063	1.11573	2.16704	8.78688e-05	6.54314e-06
fchA	1.11208	2.16158	0.000860061	0.000109995
CDR20291_2538	1.11038	2.15902	0.0112491	0.00295492
ftsW	1.10892	2.15685	0.000436578	4.67168e-05
rpsN	1.10716	2.15421	0.00221655	0.000375598
CDR20291_2051	1.10643	2.15312	0.00345848	0.000644852
CDR20291_2378	1.10567	2.15199	0.00181742	0.000289823
CDR20291_0196	1.10556	2.15183	0.000231302	2.13604e-05
csrA	1.10447	2.15019	0.000879678	0.000114505
cheA	1.10378	2.14917	0.000581812	6.72043e-05
rplB	1.10263	2.14746	0.00118102	0.000163425
hgdC	1.10245	2.14718	0.000667509	8.04299e-05
hisC	1.10178	2.14619	0.00355011	0.000669223
rplW	1.09805	2.14066	0.00298197	0.000542018
pgm2	1.09712	2.13928	0.000821563	0.000103809
CDR20291_1752	1.09522	2.13645	0.00117821	0.00016269
CDR20291_3046	1.09466	2.13563	0.00346114	0.000646364
CDR20291_2826	1.09361	2.13408	0.0284124	0.00943748
rplF	1.08891	2.12713	0.00164425	0.000257411
CDR20291_2621	1.0867	2.12388	0.000488886	5.41773e-05
CDR20291_2880	1.085	2.12138	0.000828153	0.000104885
CDR20291_2075	1.084	2.1199	0.0115946	0.00307625
CDR20291_1717	1.07938	2.11313	0.0136609	0.00374464
cooC	1.07903	2.11262	0.00044733	4.82607e-05
CDR20291_0772	1.07834	2.11161	0.000166064	1.42141e-05
CDR20291_0177	1.0774	2.11023	0.0110665	0.00289722
CDR20291_2673	1.07683	2.1094	0.000178507	1.56998e-05
CDR20291_0993	1.07628	2.1086	0.00235963	0.000405343
CDR20291_0337	1.07592	2.10806	0.0333283	0.0116273
CDR20291_2403	1.07419	2.10553	0.00415882	0.000818109
CDR20291_0482	1.07238	2.10291	0.000635039	7.46557e-05
CDR20291_2068	1.07131	2.10135	0.000222032	2.0309e-05
spoIIIAG	1.06882	2.09772	0.090096	0.0405874
bglG1	1.06814	2.09673	0.0273427	0.00900619
fabK	1.06776	2.09618	0.00200285	0.000328817
flgD	1.06531	2.09262	0.00140116	0.000210318
CDR20291_0124	1.06387	2.09053	0.00129855	0.000189205
srlB	1.06243	2.08845	0.393648	0.270549
CDR20291_0137	1.06181	2.08755	0.0741689	0.0314201
fabH	1.06055	2.08573	0.00126409	0.000182332
purN	1.05936	2.08401	0.000922976	0.000121494
celM	1.05884	2.08326	0.0221869	0.00694683
CDR20291_2553	1.05819	2.08231	0.000489411	5.45225e-05
rnfC	1.05603	2.0792	0.00178099	0.000282995
cobS	1.05487	2.07754	0.000389279	4.0904e-05
CDR20291_2707	1.05475	2.07736	0.00118467	0.000164625
rplC	1.0514	2.07254	0.00147131	0.000224729
fliF	1.05122	2.07228	0.000776767	9.72381e-05
CDR20291_1346	1.0507	2.07153	0.00118467	0.000164433
rpsS	1.04938	2.06965	0.00454641	0.00091568
atpF	1.04881	2.06882	0.00127366	0.000184831
CDR20291_1780	1.0487	2.06866	0.0019361	0.00031275
CDR20291_3073	1.04794	2.06757	0.0273427	0.00901803
hom1	1.04629	2.06521	0.000217946	1.98075e-05
rplD	1.04167	2.0586	0.00273971	0.000490755
mtlD	1.04066	2.05717	0.0518877	0.0203078
CDR20291_0520	1.0402	2.05652	0.00115774	0.000159524
prlA	1.03955	2.05559	0.00118626	0.000165193
rplV	1.03943	2.05542	0.00401789	0.000785674
CDR20291_1657	1.03889	2.05465	0.00121558	0.000171057
CDR20291_1791	1.03807	2.05348	0.105761	0.0496714
CDR20291_1712	1.0371	2.0521	0.000918063	0.000120309
CDR20291_0519	1.03577	2.05021	0.00126306	0.000181813
CDR20291_1643	1.03311	2.04644	7.58981e-05	5.34024e-06
CDR20291_2008	1.03281	2.04601	0.00110076	0.000148124
gmk	1.03171	2.04444	0.000527253	5.95111e-05
CDR20291_2757	1.0288	2.04033	0.000366245	3.81139e-05
CDR20291_1770	1.02688	2.03761	0.0116324	0.00309423
CDR20291_1749	1.02621	2.03667	0.00159747	0.000248214
nrdF	1.02551	2.03567	0.0213996	0.00663757
ntpI	1.02458	2.03437	0.000922683	0.000121185
fliS1	1.01924	2.02685	0.00279607	0.000504128
CDR20291_1759	1.01523	2.02122	0.00308952	0.000566096
CDR20291_3496	1.01368	2.01905	0.0023296	0.00039817
CDR20291_0409	1.01174	2.01634	0.0407291	0.0147943
rpoC	1.00833	2.01158	9.37045e-05	7.11506e-06
spaE	1.00732	2.01018	0.00692596	0.0015919
cobU	1.00694	2.00964	0.000752332	9.30766e-05
CDR20291_2060	1.00539	2.00749	0.00173615	0.00027459
CDR20291_1753	1.00368	2.00511	0.00221655	0.000375164
dnaL	1.00225	2.00312	0.000896589	0.000117232
rplE	1.00012	2.00017	0.00441024	0.00088179
motB	0.997515	1.99656	0.00112871	0.00015387
CDR20291_2679	0.996036	1.99451	0.00206846	0.000343227
CDR20291_2166	0.994911	1.99296	0.000537916	6.11878e-05
tagT	0.994561	1.99247	0.0543155	0.0215924
atpC	0.994179	1.99195	0.00270596	0.000483122
CDR20291_0827	0.99375	1.99135	0.00214866	0.000357934
CDR20291_2661	0.993218	1.99062	0.00127338	0.000184359
cheW	0.99275	1.98997	0.000637789	7.51659e-05
CDR20291_0577	0.992311	1.98937	0.0020358	0.000336018
CDR20291_1256	0.991242	1.9879	0.00112283	0.00015241
CDR20291_2741	0.986953	1.982	0.0014008	0.000209853
CDR20291_0996	0.984973	1.97928	0.000741948	9.11394e-05
CDR20291_3365	0.984946	1.97924	0.0631071	0.0258645
CDR20291_1082	0.982915	1.97645	0.0488567	0.0188351
CDR20291_0719	0.976687	1.96794	0.00204312	0.000337825
CDR20291_0840	0.974358	1.96477	0.000593335	6.88832e-05
CDR20291_0919	0.973931	1.96419	0.0341398	0.0119604
CDR20291_2511	0.973606	1.96374	0.0261688	0.00850045
CDR20291_3329	0.969671	1.95839	0.00144535	0.000219069
CDR20291_2515	0.967635	1.95563	0.00199222	0.000326489
CDR20291_3001	0.965603	1.95288	0.0323989	0.0111891
CDR20291_3381	0.963909	1.95059	0.00141259	0.000213276
speD	0.962648	1.94888	0.00257086	0.000450711
thiD	0.960592	1.94611	0.0101921	0.00259658
CDR20291_1690	0.960311	1.94573	0.00982316	0.00247955
folB	0.959656	1.94485	0.00930268	0.00232362
rbr	0.959092	1.94409	0.100949	0.0469677
CDR20291_0115	0.95849	1.94327	0.00941598	0.00235745
CDR20291_0099	0.958151	1.94282	0.00187472	0.000300637
CDR20291_0048	0.956454	1.94053	0.00367659	0.000698087
folK	0.955963	1.93987	0.00673508	0.00153223
tpi	0.954246	1.93757	0.00198574	0.000324429
CDR20291_2460	0.954012	1.93725	0.00268435	0.000476116
metE	0.95156	1.93396	0.00257898	0.000453406
dnaF	0.950588	1.93266	0.00378806	0.000725185
folP	0.949962	1.93182	0.0136125	0.00372339
CDR20291_2657	0.949431	1.93111	0.00248299	0.00043385
CDR20291_0632	0.946235	1.92684	0.00202997	0.000333864
CDR20291_2795	0.945882	1.92637	0.00183106	0.000292626
CDR20291_3037	0.944508	1.92453	0.0035411	0.00066441
CDR20291_2848	0.943467	1.92314	0.00631571	0.00141645
CDR20291_3425	0.939995	1.91852	0.00610925	0.00135189
CDR20291_0854	0.939597	1.91799	0.0074292	0.00174459
rpsM	0.939057	1.91727	0.00543918	0.00116725
CDR20291_0936	0.938496	1.91653	0.00327128	0.000602275
folD	0.937367	1.91503	0.00241942	0.000420614
CDR20291_1263	0.937236	1.91486	0.193481	0.10817
CDR20291_2909	0.934029	1.9106	0.00337239	0.000626824
modC	0.932736	1.90889	0.00197357	0.000321696
CDR20291_0876	0.931062	1.90668	0.144612	0.0739805
CDR20291_1196	0.93096	1.90654	0.171055	0.0913156
CDR20291_0029	0.930722	1.90623	0.00716393	0.00166969
CDR20291_2902	0.930524	1.90597	0.0140539	0.00391004
fliJ	0.929902	1.90515	0.00399525	0.000776926
CDR20291_1534	0.927885	1.90248	0.00206335	0.000341774
map1	0.927063	1.9014	0.00236798	0.000408381
CDR20291_2812	0.925488	1.89933	0.0144298	0.00406116
CDR20291_0750	0.923261	1.8964	0.00411323	0.000806728
hisA	0.923008	1.89606	0.0451043	0.0168381
CDR20291_2940	0.922489	1.89538	0.0169362	0.00495524
hisG	0.922345	1.89519	0.030926	0.0104991
CDR20291_3236	0.91641	1.88741	0.0268385	0.00875734
acdB	0.916072	1.88697	0.00203494	0.00033528
CDR20291_0242	0.915699	1.88648	0.0101754	0.00258636
hcp	0.915544	1.88628	0.0123307	0.00331855
fabG	0.915098	1.8857	0.00781228	0.00185745
CDR20291_2311	0.913523	1.88364	0.0438347	0.0162285
CDR20291_1760	0.913493	1.8836	0.00746757	0.00175579
recJ	0.913187	1.8832	0.0139463	0.00386572
CDR20291_2622	0.91172	1.88129	0.0110665	0.00289232
CDR20291_1936	0.909315	1.87815	0.00293573	0.000532456
CDR20291_1109	0.908948	1.87768	0.00123349	0.000174301
CDR20291_2700	0.906976	1.87511	0.0530206	0.0209378
dpaA	0.906939	1.87506	0.0150788	0.00430569
CDR20291_0451	0.906709	1.87476	0.00399525	0.000777733
pfkA	0.906475	1.87446	0.00293573	0.000532752
CDR20291_2901	0.90627	1.87419	0.0159981	0.00461979
CDR20291_3435	0.904024	1.87128	0.00140363	0.000211101
srlE'	0.903438	1.87052	0.631561	0.513369
stk	0.901211	1.86763	0.00526642	0.00112245
CDR20291_0478	0.90005	1.86613	0.00398912	0.0007742
CDR20291_1800	0.89957	1.86551	0.0327078	0.0113341
cbiJ	0.898628	1.86429	0.00394612	0.000764698
CDR20291_3502	0.891899	1.85562	0.0234706	0.00748637
CDR20291_0090	0.891876	1.85559	0.0187314	0.0056013
CDR20291_0817	0.891469	1.85506	0.0060027	0.0013181
fliG	0.891193	1.85471	0.00618215	0.00137744
CDR20291_1867	0.890471	1.85378	0.00354675	0.00066651
glgD	0.889717	1.85281	0.00776655	0.00184202
CDR20291_2813	0.887051	1.84939	0.0259787	0.00842346
CDR20291_0417	0.886824	1.8491	0.00355011	0.000668711
CDR20291_2857	0.886803	1.84907	0.00825709	0.00200092
fliH	0.885377	1.84725	0.00809825	0.00195156
mtlF	0.88449	1.84611	0.130011	0.0649482
CDR20291_2348	0.883734	1.84514	0.00504777	0.00105513
relA	0.882348	1.84337	0.00685413	0.00156382
CDR20291_3318	0.881743	1.8426	0.00712457	0.0016534
CDR20291_0865	0.881603	1.84242	0.00334272	0.000620329
leuS	0.881264	1.84199	0.00466104	0.000946965
recG	0.880641	1.84119	0.006727	0.00152685
CDR20291_3366	0.879168	1.83931	0.0951474	0.0435988
CDR20291_0234	0.875402	1.83452	0.00496881	0.00103134
CDR20291_1622	0.874558	1.83345	0.00605067	0.00133218
CDR20291_2677	0.874156	1.83293	0.0149988	0.00427407
CDR20291_0032	0.872697	1.83108	0.0980928	0.0452648
CDR20291_1260	0.871972	1.83016	0.0209362	0.0064386
CDR20291_2059	0.870689	1.82854	0.00530589	0.00113553
CDR20291_0607	0.869797	1.82741	0.00783926	0.00186846
CDR20291_2761	0.867025	1.8239	0.00620695	0.00138478
CDR20291_1790	0.864321	1.82048	0.132141	0.0662449
CDR20291_1798	0.863759	1.81977	0.00881591	0.00216955
CDR20291_3503	0.863456	1.81939	0.194871	0.109347
CDR20291_2419	0.862015	1.81758	0.00504777	0.00105323
guaB	0.861946	1.81749	0.00358812	0.000677441
CDR20291_2512	0.85903	1.81382	0.00389632	0.000752763
CDR20291_3362	0.855904	1.80989	0.00455721	0.000919191
dltB	0.855546	1.80944	0.00503289	0.0010476
CDR20291_1695	0.854714	1.8084	0.00706542	0.00163016
CDR20291_3039	0.854249	1.80782	0.00400429	0.000780666
rpoZ	0.852751	1.80594	0.00437046	0.000871431
rpsK	0.851404	1.80426	0.00776726	0.00184447
CDR20291_1153	0.851173	1.80397	0.0108162	0.00280632
hisZ	0.85091	1.80364	0.0782477	0.0335577
ftsH1	0.850816	1.80352	0.00670705	0.00151667
CDR20291_2251	0.849052	1.80132	0.0153721	0.00439845
CDR20291_0509	0.848985	1.80123	0.00557874	0.00120864
accA	0.848341	1.80043	0.00865714	0.00212177
CDR20291_3230	0.845906	1.79739	0.0119278	0.00318913
CDR20291_3495	0.845785	1.79724	0.194848	0.109163
CDR20291_3493	0.843988	1.79501	0.00450548	0.000904795
CDR20291_0729	0.843325	1.79418	0.193	0.107505
CDR20291_1793	0.842721	1.79343	0.0793268	0.0341866
CDR20291_0847	0.83921	1.78907	0.00272704	0.000487686
plfB	0.839077	1.78891	0.000114049	9.1279e-06
CDR20291_0649	0.839058	1.78888	0.0133933	0.00365166
CDR20291_0323	0.838941	1.78874	0.0158045	0.00455462
CDR20291_3197	0.838795	1.78856	0.0045	0.000902374
purF	0.838281	1.78792	0.00913364	0.00226801
metG	0.837696	1.78719	0.00730756	0.00171046
recD	0.837472	1.78692	0.00801123	0.00192119
CDR20291_0116	0.836779	1.78606	0.0186644	0.00556485
hisS	0.836641	1.78589	0.0107242	0.00277302
CDR20291_0984	0.835751	1.78479	0.00811947	0.00195905
CDR20291_2462	0.834144	1.7828	0.00837945	0.0020488
CDR20291_1272	0.833246	1.78169	0.00834987	0.00203423
CDR20291_1619	0.829634	1.77723	0.0161509	0.00468286
CDR20291_2304	0.829505	1.77708	0.355873	0.236101
CDR20291_0317	0.829485	1.77705	0.00989054	0.00249946
hydA	0.828843	1.77626	0.0099603	0.00252001
ntpA	0.828491	1.77583	0.0585229	0.0236597
rpiB1	0.826167	1.77297	0.00477885	0.000977906
CDR20291_0022	0.826077	1.77286	0.122033	0.0595319
CDR20291_2250	0.825953	1.77271	0.0136423	0.00373553
CDR20291_2597	0.825227	1.77181	0.154631	0.080421
CDR20291_2960	0.824552	1.77098	0.0440989	0.0163416
purG	0.824261	1.77063	0.00566043	0.00123132
CDR20291_2765	0.821937	1.76778	0.00747386	0.0017606
CDR20291_1086	0.821669	1.76745	0.0109173	0.00283893
rkpK	0.821419	1.76714	0.00888667	0.00219627
minC	0.820952	1.76657	0.013767	0.00378178
CDR20291_3393	0.82087	1.76647	0.0109176	0.00284222
CDR20291_0144	0.820043	1.76546	0.00911408	0.00226049
CDR20291_0824	0.808883	1.75185	0.0138528	0.0038216
CDR20291_2315	0.808299	1.75115	0.129279	0.0643552
CDR20291_0958	0.807337	1.74998	0.0933742	0.0426494
CDR20291_3479	0.806974	1.74954	0.00892741	0.00220895
CDR20291_0263	0.806853	1.74939	0.00594087	0.00130104
spoIV	0.806847	1.74938	0.0119994	0.00321883
CDR20291_0985	0.806604	1.74909	0.00784617	0.00187241
CDR20291_1797	0.804786	1.74689	0.0100455	0.00254746
CDR20291_0516	0.804139	1.7461	0.176916	0.0953823
tyrR	0.803685	1.74555	0.0109972	0.0028694
trxB1	0.802006	1.74352	0.0471473	0.0178167
CDR20291_1551	0.801857	1.74334	0.00520197	0.00109656
CDR20291_1267	0.801614	1.74305	0.00672364	0.00152371
atpA	0.798022	1.73872	0.00235963	0.000405789
xdhA1	0.797319	1.73787	0.00429148	0.000851755
secA2	0.796358	1.73671	0.0112697	0.00296667
CDR20291_0636	0.7961	1.7364	0.00650429	0.00146637
CDR20291_2963	0.794181	1.73409	0.166385	0.0880949
manC	0.793829	1.73367	0.0139463	0.00386783
CDR20291_3235	0.792639	1.73224	0.00712457	0.00165212
cheC	0.792174	1.73168	0.00530307	0.00113337
CDR20291_0653	0.79135	1.73069	0.0184917	0.00549709
CDR20291_1353	0.791317	1.73065	0.00457946	0.000925021
CDR20291_0276	0.788332	1.72708	0.0179628	0.00529774
etfB1	0.788165	1.72688	0.00181742	0.00028985
CDR20291_0345	0.787329	1.72588	0.0146759	0.00415625
CDR20291_2584	0.787136	1.72564	0.0112697	0.00297024
CDR20291_0628	0.787077	1.72557	0.0224634	0.00706616
pykF	0.78471	1.72275	0.00215544	0.00036082
CDR20291_1689	0.783601	1.72142	0.0820228	0.0357572
CDR20291_3378	0.78288	1.72056	0.012778	0.00345768
CDR20291_0890	0.78176	1.71923	0.0155482	0.00445798
CDR20291_0004	0.778212	1.715	0.0180603	0.00534768
CDR20291_0655	0.775737	1.71206	0.0187011	0.00558128
CDR20291_3480	0.775259	1.7115	0.0138383	0.0038095
CDR20291_0654	0.775224	1.71146	0.017849	0.00525371
CDR20291_2935	0.774682	1.71081	0.0308039	0.0104486
CDR20291_2708	0.774564	1.71067	0.016122	0.00466736
atpH	0.773071	1.7089	0.0212103	0.00654778
CDR20291_2598	0.771972	1.7076	0.236855	0.140127
rpmJ	0.771923	1.70754	0.0292939	0.0098204
ltaE	0.770143	1.70544	0.0113778	0.00300205
CDR20291_0710	0.76924	1.70437	0.0238134	0.00762364
CDR20291_3123	0.768202	1.70315	0.237496	0.140783
CDR20291_2714	0.768063	1.70298	0.00770474	0.00182285
CDR20291_0017	0.762768	1.69674	0.0128081	0.00347332
proC2	0.762047	1.6959	0.0103099	0.00262962
fliP	0.761691	1.69548	0.0167295	0.00488218
CDR20291_2014	0.76116	1.69485	0.0465872	0.0175505
CDR20291_2912	0.75977	1.69322	0.00930252	0.00232019
CDR20291_0098	0.757663	1.69075	0.0213996	0.00663382
CDR20291_0706	0.756039	1.68885	0.0779171	0.0333049
hisB	0.755834	1.68861	0.0543512	0.0216226
etfB3	0.75288	1.68515	0.0896657	0.0403273
acoA	0.75149	1.68353	0.113217	0.0544346
CDR20291_0199	0.750615	1.68251	0.0215376	0.00670564
pyrF	0.750141	1.68196	0.00941614	0.00236025
nifJ	0.750029	1.68183	0.000235869	2.2197e-05
CDR20291_0450	0.749866	1.68164	0.0203117	0.00621677
CDR20291_0225	0.74944	1.68114	0.0246089	0.00794324
CDR20291_3489	0.749007	1.68064	0.277912	0.172425
CDR20291_0753	0.748513	1.68006	0.0220573	0.0068933
CDR20291_0447	0.748365	1.67989	0.0138949	0.00383728
CDR20291_0709	0.746314	1.6775	0.0444815	0.0164963
CDR20291_0944	0.745503	1.67656	0.0269164	0.00879853
rpsJ	0.743826	1.67461	0.0217457	0.00678318
phnJ	0.742585	1.67317	0.254069	0.154483
CDR20291_0113	0.741576	1.672	0.0297766	0.0100303
CDR20291_3159	0.74013	1.67033	0.0488379	0.0187849
nadB	0.739703	1.66983	0.0211221	0.00650816
CDR20291_1277	0.738915	1.66892	0.0614404	0.0250913
infA	0.738881	1.66888	0.0352121	0.0123877
CDR20291_3061	0.738622	1.66858	0.282569	0.176775
CDR20291_2174	0.738602	1.66856	0.0110678	0.00290079
CDR20291_1574	0.738438	1.66837	0.029972	0.0101137
cobD	0.738388	1.66831	0.021267	0.00657775
CDR20291_1584	0.737029	1.66674	0.0189508	0.005678
CDR20291_0971	0.735466	1.66493	0.018818	0.00563272
CDR20291_2904	0.73519	1.66462	0.0292495	0.00978189
pheS	0.733878	1.6631	0.0235535	0.00751972
moeA	0.730684	1.65943	0.0157037	0.00452098
CDR20291_2815	0.730665	1.6594	0.0479884	0.0182612
CDR20291_0860	0.729462	1.65802	0.0227133	0.0071649
ssuC	0.728555	1.65698	0.0185565	0.00552179
CDR20291_1055	0.727004	1.6552	0.021219	0.00655669
cafA	0.725669	1.65367	0.0158187	0.00456335
CDR20291_2533	0.723853	1.65159	0.00195091	0.000315714
CDR20291_2981	0.723601	1.6513	0.0405323	0.0146634
CDR20291_1149	0.722755	1.65033	0.0216008	0.00673164
CDR20291_0517	0.722267	1.64977	0.237496	0.140647
CDR20291_3533	0.721528	1.64893	0.0235715	0.00753432
cheD	0.719464	1.64657	0.0116324	0.00309651
CDR20291_0875	0.719162	1.64623	0.22812	0.133555
groEL	0.718691	1.64569	0.0287335	0.00958627
CDR20291_2655	0.717279	1.64408	0.0148462	0.00421316
CDR20291_2082	0.716224	1.64288	0.129898	0.0648536
nudF	0.715903	1.64251	0.0282543	0.0093684
CDR20291_2341	0.715248	1.64177	0.0296138	0.00996677
CDR20291_0011	0.714886	1.64135	0.0520135	0.0204181
CDR20291_0051	0.714347	1.64074	0.0199404	0.00606805
CDR20291_2952	0.713801	1.64012	0.130532	0.0652854
CDR20291_1675	0.712389	1.63852	0.0209076	0.00642369
d	0.712338	1.63846	0.0194629	0.00588853
CDR20291_2015	0.711758	1.6378	0.00924958	0.00230223
CDR20291_2799	0.711209	1.63718	0.0143207	0.00401794
CDR20291_0839	0.709736	1.6355	0.0199744	0.00608427
CDR20291_2616	0.706779	1.63216	0.0137331	0.00376844
CDR20291_0001	0.706605	1.63196	0.0247465	0.00800942
CDR20291_3515	0.705716	1.63095	0.0980473	0.045215
lacC	0.704233	1.62928	0.0263346	0.00856203
CDR20291_0133	0.702241	1.62703	0.0200643	0.00612341
CDR20291_0658	0.700872	1.62549	0.027658	0.00913825
CDR20291_0273	0.699562	1.62401	0.0311859	0.010633
CDR20291_2149	0.699319	1.62374	0.0168767	0.0049329
flhB	0.6985	1.62282	0.0418609	0.0152668
CDR20291_1775	0.697933	1.62218	0.038737	0.0138776
etfA2	0.697869	1.62211	0.0488567	0.0188237
CDR20291_2858	0.696192	1.62022	0.23008	0.135
glgC	0.695485	1.61943	0.0451043	0.0168337
hydN1	0.69531	1.61923	0.0202761	0.006194
ispH	0.694835	1.6187	0.0453847	0.01698
ade	0.694669	1.61851	0.0215376	0.00668794
CDR20291_2683	0.693795	1.61753	0.0526275	0.0207671
oppC	0.693316	1.617	0.0576479	0.0232383
CDR20291_2688	0.691846	1.61535	0.0311151	0.0105815
CDR20291_2454	0.690556	1.61391	0.0847072	0.0373745
rplA	0.689912	1.61319	0.00804154	0.00193082
dtd	0.68977	1.61303	0.0155516	0.0044635
CDR20291_3358	0.688976	1.61214	0.0246809	0.00798094
flhA	0.688927	1.61208	0.0363022	0.0128457
ntpC	0.688078	1.61114	0.236207	0.139397
ilvB	0.687715	1.61073	0.0980473	0.0451868
fliE	0.686971	1.6099	0.0233535	0.00744218
CDR20291_1851	0.686245	1.60909	0.336109	0.218554
nrdD	0.685836	1.60863	0.029809	0.0100499
CDR20291_3492	0.685655	1.60843	0.0332981	0.0116026
spoIIGA	0.684933	1.60763	0.0819582	0.0355659
CDR20291_2911	0.684558	1.60721	0.0173114	0.00508533
CDR20291_0043	0.684285	1.60691	0.0489514	0.0189003
CDR20291_1318	0.683713	1.60627	0.0296138	0.00995987
CDR20291_3264	0.683036	1.60551	0.0859593	0.0381241
clpB	0.68124	1.60352	0.0504561	0.019644
CDR20291_0603	0.678986	1.60101	0.102619	0.0478951
CDR20291_1738	0.678664	1.60066	0.449136	0.326417
CDR20291_2903	0.676813	1.5986	0.0635441	0.0260808
CDR20291_1162	0.676598	1.59837	0.0257392	0.00833827
CDR20291_2264	0.676502	1.59826	0.0142461	0.00397605
uvrA	0.675618	1.59728	0.0726926	0.0305603
CDR20291_2254	0.674758	1.59633	0.0477562	0.0181053
CDR20291_3127	0.674468	1.59601	0.0557913	0.0223754
CDR20291_3267	0.674021	1.59551	0.309516	0.198177
CDR20291_0792	0.673418	1.59485	0.0737263	0.0311678
CDR20291_0778	0.672726	1.59408	0.0488379	0.0187768
CDR20291_2995	0.672476	1.59381	0.0165394	0.00481489
bcd2	0.670868	1.59203	0.0633524	0.0259836
CDR20291_1774	0.670752	1.5919	0.0458927	0.0171946
CDR20291_0181	0.668094	1.58897	0.0810229	0.0350838
dnaG	0.667007	1.58778	0.0361232	0.0127612
CDR20291_1046	0.663279	1.58368	0.0332902	0.0115847
CDR20291_2883	0.662547	1.58287	0.164139	0.086761
celF	0.662478	1.5828	0.043244	0.0159233
ascB	0.662327	1.58263	0.156268	0.081501
accD	0.661508	1.58174	0.0585229	0.0236543
mutS	0.661117	1.58131	0.0437281	0.0161657
CDR20291_0445	0.660971	1.58115	0.0167134	0.00487045
CDR20291_1802	0.66084	1.581	0.224786	0.131339
CDR20291_3092	0.659984	1.58007	0.0488815	0.018859
rbfA	0.659955	1.58003	0.0273362	0.00898385
phnK	0.658367	1.5783	0.36642	0.245247
spoVAD	0.657824	1.5777	0.170559	0.090805
CDR20291_1848	0.657077	1.57688	0.127573	0.063097
CDR20291_2755	0.656946	1.57674	0.0276541	0.00912884
dusB	0.656557	1.57632	0.0524533	0.0206368
lysS	0.655513	1.57518	0.0292939	0.00982473
fliS2	0.655131	1.57476	0.0645908	0.0266619
CDR20291_0414	0.654791	1.57439	0.0269164	0.00879742
lysC	0.654241	1.57379	0.0365564	0.0129571
CDR20291_2920	0.653912	1.57343	0.417386	0.294754
CDR20291_3499	0.652342	1.57172	0.0659025	0.0273
serA	0.651937	1.57128	0.0820156	0.0356739
CDR20291_1940	0.651436	1.57073	0.0292495	0.00978414
CDR20291_3020	0.650884	1.57013	0.0487213	0.018687
secA1	0.649292	1.5684	0.0380193	0.0135871
flgG	0.64535	1.56412	0.0485347	0.0185829
CDR20291_2828	0.644881	1.56361	0.0907234	0.0409868
CDR20291_0724	0.644745	1.56346	0.486829	0.362945
CDR20291_2263	0.644188	1.56286	0.0374005	0.0133111
CDR20291_0244	0.643972	1.56263	0.0596761	0.0242133
CDR20291_2850	0.643586	1.56221	0.260112	0.158843
CDR20291_2928	0.643297	1.56189	0.0308039	0.0104441
CDR20291_0521	0.642769	1.56132	0.357582	0.237339
CDR20291_1996	0.640662	1.55904	0.0649708	0.026895
fdhD	0.640514	1.55888	0.0865571	0.0384952
CDR20291_0557	0.638645	1.55687	0.0419212	0.0153078
CDR20291_2749	0.638252	1.55644	0.0292939	0.00981706
CDR20291_1795	0.636138	1.55416	0.0792362	0.0341079
CDR20291_3204	0.635361	1.55333	0.0419212	0.0153502
CDR20291_2282	0.63487	1.5528	0.174792	0.0938269
rpe	0.63295	1.55073	0.0405112	0.0146391
CDR20291_0227	0.629961	1.54752	0.0645114	0.0265913
CDR20291_1782	0.628449	1.5459	0.394506	0.271447
CDR20291_2810	0.627411	1.54479	0.0491596	0.0190095
CDR20291_0428	0.627109	1.54447	0.0383911	0.0137312
CDR20291_2992	0.625657	1.54291	0.031617	0.0108356
grpE	0.625206	1.54243	0.0507647	0.0198237
ppdK	0.624237	1.54139	0.0598842	0.0243329
CDR20291_0572	0.624061	1.54121	0.219896	0.127518
CDR20291_3432	0.62354	1.54065	0.048239	0.0183849
cwlD	0.623289	1.54038	0.0523268	0.0205564
hydN2	0.623194	1.54028	0.131506	0.0658493
acp	0.62243	1.53947	0.200373	0.113106
CDR20291_1111	0.621666	1.53865	0.237747	0.141003
CDR20291_2159	0.620704	1.53763	0.0645908	0.0266557
CDR20291_3269	0.61935	1.53618	0.119457	0.0579251
truB	0.618489	1.53527	0.0691355	0.0288622
CDR20291_0793	0.617729	1.53446	0.0340764	0.0119282
CDR20291_2754	0.616471	1.53312	0.0569569	0.0228596
CDR20291_3347	0.615548	1.53214	0.0626352	0.0256527
CDR20291_2245	0.614979	1.53154	0.0344659	0.0120848
feoB1	0.613262	1.52971	0.375318	0.253293
CDR20291_3253	0.613061	1.5295	0.0619209	0.025342
CDR20291_1709	0.61224	1.52863	0.0407222	0.0147799
CDR20291_0494	0.611078	1.5274	0.0531902	0.0210827
cbiG	0.609834	1.52608	0.0820228	0.0357349
CDR20291_2581	0.609183	1.5254	0.0479884	0.0182558
maf	0.607282	1.52339	0.0611949	0.0249731
CDR20291_0179	0.607203	1.5233	0.178413	0.0966599
sbcD	0.606407	1.52246	0.0831193	0.0363815
CDR20291_1065	0.605998	1.52203	0.103713	0.0484687
CDR20291_3212	0.60593	1.52196	0.0737263	0.0311579
thiE1	0.605598	1.52161	0.254028	0.154383
ilvC	0.604543	1.5205	0.186691	0.102513
CDR20291_0324	0.604335	1.52028	0.0611329	0.0249299
CDR20291_1011	0.603628	1.51953	0.0465189	0.0175111
fdhF	0.602153	1.51798	0.0332981	0.011607
CDR20291_2252	0.6018	1.51761	0.0520135	0.0203885
bglA	0.600894	1.51666	0.148619	0.0765969
agaA	0.600653	1.5164	0.071984	0.0301991
CDR20291_3199	0.600488	1.51623	0.0544713	0.0217502
CDR20291_1764	0.60039	1.51613	0.100998	0.0470198
deoD	0.599978	1.51569	0.0604125	0.024583
bglA1	0.599227	1.5149	0.0976431	0.0449427
CDR20291_3208	0.598718	1.51437	0.131631	0.0659506
cysS	0.59724	1.51282	0.131319	0.0657172
CDR20291_2967	0.596932	1.5125	0.0544384	0.0217044
fliL	0.596294	1.51183	0.0405112	0.0146439
hpdC	0.595898	1.51141	0.361322	0.240775
CDR20291_1922	0.595821	1.51133	0.0420303	0.0154148
CDR20291_2429	0.595244	1.51073	0.0589797	0.0238789
CDR20291_2006	0.594522	1.50997	0.0649708	0.0268719
CDR20291_3138	0.594237	1.50967	0.159721	0.0836768
CDR20291_1997	0.594231	1.50967	0.282569	0.176781
CDR20291_0226	0.59337	1.50877	0.0795711	0.0343618
fliN	0.589644	1.50488	0.0641887	0.0264395
CDR20291_1142	0.589467	1.50469	0.248051	0.14915
CDR20291_1904	0.587288	1.50242	0.0406234	0.0147118
CDR20291_1618	0.584775	1.4998	0.0841025	0.0370326
CDR20291_2100	0.582639	1.49759	0.0433237	0.0159654
plsX	0.580911	1.49579	0.0916149	0.0415772
CDR20291_0178	0.580117	1.49497	0.0801773	0.034666
CDR20291_0342	0.578252	1.49304	0.10691	0.0503677
CDR20291_3463	0.578077	1.49286	0.338234	0.221126
CDR20291_2156	0.577285	1.49204	0.0819582	0.0355849
CDR20291_0149	0.576438	1.49116	0.0952598	0.0437061
licT	0.575002	1.48968	0.0671432	0.0278927
rplK	0.574275	1.48893	0.0544384	0.0217152
CDR20291_0879	0.574073	1.48872	0.0575642	0.0231708
hpdA	0.57348	1.48811	0.0500737	0.0194511
cbiQ	0.573447	1.48808	0.0869179	0.0387321
CDR20291_0540	0.571159	1.48572	0.111302	0.0531549
CDR20291_0400	0.570901	1.48545	0.0921255	0.0418359
CDR20291_2422	0.57057	1.48511	0.049031	0.0189454
flgK	0.569519	1.48403	0.117356	0.0566999
ribD	0.569353	1.48386	0.20692	0.117868
trxB3	0.567183	1.48163	0.468187	0.345341
CDR20291_1232	0.565262	1.47966	0.418388	0.295607
tcdE	0.563967	1.47833	0.0968977	0.0445428
CDR20291_0468	0.562958	1.4773	0.0835997	0.0366653
CDR20291_2884	0.56227	1.47659	0.516096	0.391574
CDR20291_0773	0.562053	1.47637	0.0664593	0.0275891
priA	0.561792	1.4761	0.0933742	0.0426317
CDR20291_0204	0.561739	1.47605	0.0607178	0.024725
CDR20291_0440	0.561684	1.47599	0.0888455	0.0397474
CDR20291_1071	0.559436	1.47369	0.19158	0.106449
CDR20291_1056	0.559411	1.47367	0.0841025	0.0369949
CDR20291_3081	0.55915	1.4734	0.176043	0.0947049
brnQ	0.558917	1.47316	0.0860142	0.0381781
CDR20291_1112	0.558772	1.47302	0.0792362	0.0341243
CDR20291_0493	0.558505	1.47274	0.0570758	0.022924
CDR20291_0991	0.558471	1.47271	0.344756	0.226502
ftsH2	0.558373	1.47261	0.0946749	0.0433545
CDR20291_1678	0.557371	1.47158	0.100099	0.0464544
CDR20291_2249	0.556904	1.47111	0.100112	0.046516
CDR20291_1886	0.556017	1.4702	0.0816333	0.035396
dapF	0.554682	1.46884	0.0729145	0.0306871
queA	0.553665	1.46781	0.0901688	0.040683
CDR20291_1244	0.552845	1.46698	0.128466	0.0637246
CDR20291_0239	0.551636	1.46575	0.150439	0.0777553
CDR20291_2692	0.550578	1.46467	0.0776535	0.033124
CDR20291_3512	0.549805	1.46389	0.074547	0.0316459
CDR20291_2701	0.548653	1.46272	0.296055	0.187649
CDR20291_2851	0.546506	1.46054	0.217235	0.125399
divIVB	0.546375	1.46041	0.0937142	0.0428322
blaR	0.545538	1.45956	0.0820228	0.0357213
tkt	0.545362	1.45939	0.0763455	0.0325212
CDR20291_2500	0.54517	1.45919	0.0978695	0.0450756
CDR20291_2627	0.544727	1.45874	0.171055	0.0913698
ackA	0.544638	1.45865	0.072522	0.030446
int-Tn	0.544616	1.45863	0.252103	0.152548
flgB	0.544089	1.4581	0.0910351	0.0411806
spoIIIF	0.543727	1.45773	0.0928936	0.0423209
CDR20291_3225	0.54313	1.45713	0.0821918	0.0358988
glvG	0.542989	1.45699	0.0892181	0.0399755
ogt2	0.542522	1.45652	0.0981539	0.0453217
CDR20291_2593	0.541676	1.45566	0.128758	0.0640206
CDR20291_1889	0.538829	1.45279	0.128853	0.0641056
CDR20291_2062	0.538301	1.45226	0.122101	0.0596365
CDR20291_3042	0.537675	1.45163	0.0685046	0.0285385
CDR20291_1978	0.535245	1.44919	0.0907234	0.041013
hadC	0.534917	1.44886	0.0792362	0.0340798
cheB	0.5337	1.44764	0.0543119	0.0215751
CDR20291_1923	0.533081	1.44702	0.0975785	0.0448844
CDR20291_0764	0.532508	1.44644	0.144786	0.0741698
moaB	0.532231	1.44616	0.0662798	0.0274757
CDR20291_3420	0.531705	1.44564	0.107873	0.050971
CDR20291_0495	0.529984	1.44391	0.0782958	0.0336275
CDR20291_2769	0.529974	1.4439	0.110618	0.0526334
CDR20291_2399	0.52921	1.44314	0.103963	0.0486441
CDR20291_3258	0.528907	1.44284	0.103713	0.0484968
CDR20291_2849	0.527861	1.44179	0.221601	0.128729
CDR20291_0147	0.526541	1.44047	0.404548	0.281084
CDR20291_1147	0.526438	1.44037	0.136046	0.0686411
pyrH	0.526351	1.44028	0.119526	0.058014
CDR20291_0488	0.525835	1.43977	0.177339	0.0956623
CDR20291_2463	0.52566	1.43959	0.11008	0.0523327
CDR20291_1072	0.525372	1.4393	0.291836	0.184547
CDR20291_2709	0.523991	1.43793	0.0933742	0.0426328
CDR20291_2379	0.52309	1.43703	0.161374	0.0847824
CDR20291_2173	0.522463	1.43641	0.0981623	0.0453544
CDR20291_2630	0.522442	1.43638	0.125226	0.0615434
cotJC1	0.521675	1.43562	0.2711	0.166904
glmD	0.521007	1.43496	0.0951759	0.0436397
CDR20291_0334	0.52056	1.43451	0.107885	0.0510539
cmk	0.519942	1.4339	0.127198	0.062872
CDR20291_3201	0.519303	1.43326	0.0729145	0.0306963
CDR20291_2190	0.518815	1.43278	0.518224	0.394403
CDR20291_1227	0.518292	1.43226	0.0805339	0.0348484
CDR20291_3504	0.517472	1.43145	0.337463	0.220523
cggR	0.517429	1.4314	0.013923	0.00385165
CDR20291_0241	0.516924	1.4309	0.180031	0.0978534
CDR20291_3385	0.516464	1.43044	0.0988446	0.0457454
CDR20291_2966	0.51542	1.42941	0.110721	0.0527987
pflD	0.514492	1.42849	0.117676	0.0569232
CDR20291_3116	0.514452	1.42845	0.347773	0.228892
cotJC2	0.513904	1.42791	0.333954	0.216762
CDR20291_1067	0.512967	1.42698	0.139533	0.0708508
CDR20291_3192	0.512528	1.42655	0.0907234	0.0409842
CDR20291_2450	0.512082	1.42611	0.107311	0.0506194
dxs	0.511796	1.42582	0.136844	0.0692655
CDR20291_2991	0.511455	1.42549	0.11008	0.0523454
thiH	0.510925	1.42496	0.248073	0.149382
CDR20291_1993	0.509576	1.42363	0.141412	0.0718873
ldhA	0.509077	1.42314	0.0488375	0.0187561
CDR20291_0670	0.50755	1.42163	0.247654	0.148839
CDR20291_3288	0.506836	1.42093	0.161931	0.0852145
ilvD	0.50669	1.42079	0.230772	0.135649
cbiO	0.506684	1.42078	0.112397	0.0539742
fliD	0.505979	1.42009	0.158131	0.0827512
uvrB	0.50478	1.41891	0.253149	0.153702
ftsK	0.503543	1.41769	0.146971	0.0756185
CDR20291_2751	0.502434	1.4166	0.278808	0.173366
CDR20291_3407	0.502107	1.41628	0.122631	0.0599875
CDR20291_3453	0.501962	1.41614	0.520785	0.397694
CDR20291_3382	0.500922	1.41512	0.0997516	0.0462642
CDR20291_2344	0.500293	1.4145	0.141958	0.07229
xdhA3	0.498404	1.41265	0.236424	0.139664
phnL	0.498397	1.41264	0.415215	0.291453
acd	0.498374	1.41262	0.177833	0.0960852
CDR20291_3237	0.496306	1.4106	0.447677	0.324963
pth	0.496219	1.41051	0.116572	0.0562867
nusG	0.495937	1.41024	0.104593	0.0490924
addA	0.495155	1.40947	0.19158	0.106489
CDR20291_2663	0.495008	1.40933	0.139927	0.0710914
CDR20291_0926	0.49442	1.40875	0.107115	0.0504958
sleB	0.494304	1.40864	0.250149	0.151219
CDR20291_3494	0.494116	1.40846	0.280228	0.17461
CDR20291_0546	0.49374	1.40809	0.170709	0.0909346
bclA2	0.493352	1.40771	0.258924	0.157966
rrf	0.490847	1.40527	0.128515	0.0637866
sbcC	0.488868	1.40334	0.161081	0.0845784
CDR20291_2508	0.488758	1.40324	0.123101	0.0602694
rbsC	0.488483	1.40297	0.472587	0.349787
CDR20291_2404	0.487723	1.40223	0.143805	0.0734833
CDR20291_1230	0.487294	1.40181	0.422323	0.299749
recO	0.485763	1.40033	0.114198	0.0550735
CDR20291_2782	0.485184	1.39976	0.106784	0.050277
CDR20291_1504	0.484201	1.39881	0.305599	0.195132
CDR20291_0756	0.482986	1.39763	0.464879	0.342356
CDR20291_0363	0.482656	1.39731	0.166385	0.0880519
CDR20291_2430	0.482306	1.39698	0.143777	0.0733908
CDR20291_3363	0.481021	1.39573	0.183744	0.100362
CDR20291_1740	0.480777	1.3955	0.415215	0.291539
CDR20291_2466	0.480292	1.39503	0.134721	0.0677587
grdB	0.478402	1.3932	0.191198	0.105941
CDR20291_0002	0.478388	1.39319	0.158014	0.0826434
CDR20291_0100	0.477234	1.39207	0.132729	0.0666951
modB	0.476967	1.39181	0.145136	0.0745038
CDR20291_2870	0.476377	1.39125	0.136844	0.0693247
CDR20291_1335	0.474453	1.38939	0.498092	0.373532
CDR20291_0553	0.473764	1.38873	0.260579	0.159281
CDR20291_2393	0.472768	1.38777	0.136076	0.0687361
CDR20291_2658	0.471958	1.38699	0.163799	0.0864377
ptsG	0.471526	1.38657	0.108397	0.0513542
fhs	0.468372	1.38355	0.180298	0.0980515
spaR	0.468164	1.38335	0.121416	0.0591241
CDR20291_0430	0.467648	1.38285	0.152623	0.0791528
CDR20291_0486	0.467565	1.38277	0.360727	0.23985
clpC	0.466141	1.38141	0.193299	0.108012
pyrAB1	0.46548	1.38078	0.152948	0.079366
CDR20291_1487	0.46536	1.38066	0.126596	0.0625001
gcp	0.46442	1.37976	0.148777	0.0767218
trxA1	0.463102	1.3785	0.281325	0.175673
CDR20291_0322	0.4631	1.3785	0.187122	0.102805
accC	0.462413	1.37784	0.190381	0.105112
CDR20291_3500	0.462151	1.37759	0.198454	0.111765
CDR20291_2609	0.461389	1.37687	0.166211	0.0879051
eno	0.460774	1.37628	0.0462585	0.0173724
CDR20291_0228	0.460315	1.37584	0.18474	0.101225
CDR20291_1739	0.459949	1.37549	0.188437	0.103803
CDR20291_0862	0.459536	1.3751	0.145136	0.0744954
cbiD	0.459074	1.37466	0.168302	0.0892578
CDR20291_0021	0.458766	1.37437	0.517619	0.39364
CDR20291_3055	0.457776	1.37342	0.151898	0.0785988
CDR20291_0851	0.457625	1.37328	0.153406	0.0796839
CDR20291_2823	0.457609	1.37326	0.179574	0.0974996
CDR20291_2261	0.455095	1.37087	0.252567	0.15305
hisH	0.454436	1.37025	0.334108	0.21696
CDR20291_3528	0.453316	1.36918	0.162887	0.0858607
glyQ	0.451565	1.36752	0.177791	0.0959581
ntpB	0.451394	1.36736	0.280226	0.174412
CDR20291_0727	0.451331	1.3673	0.169523	0.0900543
CDR20291_0782	0.451232	1.36721	0.169523	0.0900124
CDR20291_0966	0.450735	1.36674	0.144786	0.074197
CDR20291_0935	0.450663	1.36667	0.233023	0.137108
CDR20291_0788	0.450478	1.36649	0.195011	0.109483
abfT	0.449654	1.36571	0.215178	0.123833
CDR20291_3057	0.449594	1.36566	0.286444	0.18013
CDR20291_3131	0.449272	1.36535	0.1748	0.0938824
CDR20291_0635	0.448864	1.36496	0.190663	0.105533
lon	0.44871	1.36482	0.152427	0.0789173
CDR20291_2517	0.448462	1.36458	0.194871	0.109347
CDR20291_2662	0.44745	1.36363	0.176085	0.094831
CDR20291_0114	0.444027	1.3604	0.213491	0.122549
CDR20291_0203	0.443504	1.3599	0.169006	0.0896809
rnc	0.441447	1.35797	0.179658	0.0975979
tgt	0.441359	1.35788	0.191488	0.106226
CDR20291_1349	0.439416	1.35606	0.178413	0.0966368
CDR20291_2255	0.438682	1.35537	0.192447	0.107084
fliI	0.438075	1.3548	0.221993	0.129252
smc	0.437236	1.35401	0.179037	0.0971029
CDR20291_2083	0.437045	1.35383	0.40898	0.285363
CDR20291_1894	0.436845	1.35364	0.173394	0.0927207
CDR20291_1914	0.436373	1.3532	0.210854	0.120664
CDR20291_2947	0.434435	1.35138	0.17486	0.0939659
CDR20291_0463	0.433882	1.35086	0.190381	0.105302
CDR20291_2568	0.433025	1.35006	0.34819	0.229472
CDR20291_1803	0.4328	1.34985	0.361456	0.240999
hpdB	0.432529	1.3496	0.15554	0.0810304
CDR20291_3034	0.431557	1.34869	0.45092	0.328122
CDR20291_1623	0.431221	1.34837	0.412841	0.289388
CDR20291_2486	0.429506	1.34677	0.523306	0.400112
birA	0.429194	1.34648	0.187547	0.103148
CDR20291_0791	0.427719	1.34511	0.454835	0.331892
spo0J	0.427577	1.34497	0.188242	0.103641
hrcA	0.427441	1.34485	0.198454	0.11173
CDR20291_0448	0.426421	1.3439	0.217418	0.125632
CDR20291_1735	0.426255	1.34374	0.309004	0.197578
CDR20291_3431	0.424384	1.342	0.190806	0.105668
act	0.424087	1.34172	0.361456	0.241077
CDR20291_3462	0.423801	1.34146	0.545384	0.421789
CDR20291_0285	0.422574	1.34032	0.178703	0.0968694
CDR20291_2674	0.422571	1.34031	0.219111	0.126803
CDR20291_2423	0.422068	1.33985	0.191402	0.10611
greA	0.421849	1.33964	0.230029	0.134875
bglG	0.421484	1.3393	0.183744	0.10041
CDR20291_1190	0.420257	1.33817	0.238739	0.142221
CDR20291_2824	0.41935	1.33732	0.478229	0.35537
CDR20291_2881	0.417542	1.33565	0.412841	0.289307
grdG	0.417248	1.33538	0.361865	0.241636
CDR20291_3511	0.415935	1.33416	0.383028	0.260069
lepA	0.415454	1.33372	0.219242	0.126943
chrA	0.414811	1.33312	0.23008	0.135039
CDR20291_1855	0.413546	1.33196	0.200373	0.113243
CDR20291_3202	0.412766	1.33124	0.179266	0.09728
CDR20291_2631	0.412074	1.3306	0.208844	0.119239
purC	0.411981	1.33051	0.245003	0.146887
dnaJ	0.411588	1.33015	0.213647	0.122702
gutM	0.411321	1.3299	0.842164	0.775033
CDR20291_1510	0.410877	1.32949	0.218122	0.126167
CDR20291_0416	0.410593	1.32923	0.2027	0.114869
opuCC	0.40958	1.3283	0.245794	0.147577
CDR20291_1553	0.409088	1.32785	0.292076	0.18487
CDR20291_2804	0.408834	1.32761	0.173693	0.0929504
glgP	0.408365	1.32718	0.234063	0.137926
CDR20291_2890	0.40832	1.32714	0.194854	0.109223
CDR20291_0685	0.408197	1.32703	0.250149	0.151178
CDR20291_1253	0.408114	1.32695	0.2027	0.114858
thiK	0.407873	1.32673	0.504384	0.379582
bipA	0.407791	1.32665	0.263677	0.161252
CDR20291_1549	0.407418	1.32631	0.202793	0.115076
pflE	0.406355	1.32533	0.210721	0.120465
argH	0.405807	1.32483	0.222179	0.129621
tdcF	0.405479	1.32453	0.233183	0.137271
fabF	0.404771	1.32388	0.195208	0.109681
CDR20291_0751	0.404701	1.32381	0.214176	0.123185
CDR20291_0335	0.403534	1.32274	0.217235	0.125279
CDR20291_3210	0.40259	1.32188	0.242871	0.145253
prfA	0.401338	1.32073	0.221993	0.129241
CDR20291_0434	0.399441	1.319	0.411348	0.287731
CDR20291_2073	0.398863	1.31847	0.286444	0.180109
CDR20291_3221	0.39878	1.31839	0.229663	0.134593
dltA	0.397799	1.3175	0.236424	0.139612
CDR20291_2859	0.39707	1.31683	0.457314	0.334639
ispD	0.396977	1.31675	0.223273	0.130324
CDR20291_2081	0.396727	1.31652	0.445484	0.323109
CDR20291_3005	0.396693	1.31649	0.191488	0.106326
CDR20291_1231	0.396648	1.31645	0.582499	0.461187
thiC	0.396171	1.31601	0.187197	0.102901
mtnN	0.395139	1.31507	0.203501	0.115562
CDR20291_2395	0.395027	1.31497	0.222179	0.129613
CDR20291_2971	0.394881	1.31483	0.302929	0.193338
CDR20291_1673	0.393762	1.31382	0.323332	0.208825
CDR20291_2730	0.392559	1.31272	0.329765	0.213463
coaBC	0.392397	1.31257	0.23031	0.13531
CDR20291_0816	0.390684	1.31101	0.245263	0.147115
CDR20291_2167	0.390654	1.31099	0.190381	0.105226
CDR20291_0469	0.390577	1.31092	0.212443	0.12176
CDR20291_0456	0.38638	1.30711	0.236592	0.139833
fumA	0.385889	1.30666	0.260152	0.158943
CDR20291_2739	0.385793	1.30658	0.31875	0.205211
CDR20291_1727	0.384491	1.3054	0.257125	0.156718
feoB3	0.382246	1.30337	0.420365	0.297743
spmA	0.381818	1.30298	0.600467	0.479705
CDR20291_0838	0.380372	1.30168	0.239204	0.142569
valS	0.379228	1.30065	0.253149	0.153655
hemK	0.378562	1.30005	0.285392	0.179217
hymA	0.378025	1.29956	0.242971	0.145384
CDR20291_3374	0.377496	1.29908	0.274179	0.169202
hisD	0.377239	1.29885	0.237884	0.141364
ftsY	0.376824	1.29848	0.248073	0.149362
glcK	0.376694	1.29836	0.297088	0.188478
CDR20291_0893	0.37602	1.29776	0.24255	0.144924
gloA	0.376009	1.29775	0.246671	0.148176
CDR20291_0573	0.375693	1.29746	0.204404	0.116194
hadA	0.375053	1.29689	0.105958	0.049826
CDR20291_1924	0.374796	1.29666	0.271297	0.167105
CDR20291_2591	0.374336	1.29624	0.322778	0.208372
CDR20291_1642	0.373938	1.29589	0.219896	0.127494
CDR20291_0161	0.373845	1.2958	0.244889	0.146747
truA1	0.373466	1.29546	0.264853	0.162204
CDR20291_2587	0.373199	1.29522	0.617195	0.498135
xdhA2	0.371716	1.29389	0.259787	0.158568
CDR20291_2937	0.37135	1.29356	0.37116	0.25016
hadI	0.370498	1.2928	0.253149	0.153775
CDR20291_0319	0.370297	1.29262	0.238171	0.141813
CDR20291_3168	0.370129	1.29247	0.444298	0.322119
CDR20291_2181	0.369945	1.2923	0.316128	0.203245
CDR20291_0861	0.369245	1.29168	0.236184	0.139314
CDR20291_2276	0.369129	1.29157	0.282881	0.177226
CDR20291_0130	0.367816	1.2904	0.582042	0.460549
thiI	0.36535	1.28819	0.282729	0.176965
blaI	0.364235	1.2872	0.278612	0.17313
CDR20291_2994	0.364039	1.28702	0.274126	0.169089
oppA	0.361702	1.28494	0.340451	0.222875
fruK	0.361549	1.28481	0.272876	0.168238
CDR20291_3158	0.361331	1.28461	0.223931	0.130774
CDR20291_2842	0.359623	1.28309	0.250127	0.151029
CDR20291_1137	0.35939	1.28288	0.671087	0.556386
apt	0.35773	1.28141	0.290211	0.183179
mfd	0.357081	1.28083	0.336115	0.218755
CDR20291_2331	0.35674	1.28053	0.289774	0.182818
CDR20291_2873	0.356279	1.28012	0.550445	0.426833
dacF	0.356193	1.28004	0.444298	0.322004
CDR20291_1962	0.355876	1.27976	0.502483	0.377562
CDR20291_0550	0.35528	1.27923	0.315176	0.202448
CDR20291_0895	0.354902	1.2789	0.311529	0.199649
CDR20291_1917	0.353844	1.27796	0.263687	0.161335
crt2	0.353157	1.27735	0.339852	0.222384
CDR20291_1548	0.353099	1.2773	0.631561	0.513432
CDR20291_2391	0.350928	1.27538	0.544681	0.421086
CDR20291_0858	0.348202	1.27297	0.252154	0.152653
pheT	0.347694	1.27252	0.282569	0.17674
CDR20291_2007	0.347179	1.27207	0.280226	0.174495
CDR20291_0192	0.346441	1.27142	0.495668	0.371279
CDR20291_2294	0.346386	1.27137	0.352375	0.232954
CDR20291_1958	0.345994	1.27103	0.364106	0.243378
CDR20291_2549	0.345725	1.27079	0.317115	0.203973
CDR20291_2907	0.344935	1.27009	0.433618	0.312215
CDR20291_2433	0.342883	1.26829	0.393516	0.270305
ribB	0.342705	1.26813	0.548865	0.425447
hemB	0.342384	1.26785	0.33115	0.214553
pyrAA2	0.340158	1.2659	0.288342	0.181577
CDR20291_2599	0.340002	1.26576	0.283395	0.177714
cheR	0.338053	1.26405	0.270749	0.166609
gtaB	0.33736	1.26344	0.31168	0.20002
CDR20291_0616	0.336505	1.26269	0.361322	0.240759
CDR20291_1583	0.336096	1.26234	0.278612	0.173162
CDR20291_1101	0.335618	1.26192	0.422806	0.300216
CDR20291_3464	0.335433	1.26176	0.708624	0.598519
mutL	0.333461	1.26003	0.361597	0.241277
cwp84	0.331438	1.25827	0.267635	0.164143
CDR20291_1475	0.330685	1.25761	0.396642	0.273266
CDR20291_2400	0.33043	1.25739	0.341334	0.223763
CDR20291_2050	0.330295	1.25727	0.457083	0.334337
ruvC	0.329452	1.25654	0.257115	0.156636
CDR20291_1545	0.328204	1.25545	0.582499	0.461422
CDR20291_2759	0.325311	1.25293	0.397332	0.273974
CDR20291_0963	0.325199	1.25284	0.406412	0.283214
CDR20291_0558	0.325002	1.25267	0.289693	0.182683
etfB2	0.324964	1.25263	0.387567	0.264627
CDR20291_2365	0.324734	1.25243	0.292076	0.184841
acoB	0.324436	1.25217	0.444298	0.321914
CDR20291_2502	0.32391	1.25172	0.225907	0.132061
CDR20291_3457	0.323327	1.25121	0.378308	0.256056
CDR20291_2085	0.321781	1.24987	0.526951	0.40398
CDR20291_2114	0.321157	1.24933	0.334837	0.217629
CDR20291_0297	0.320889	1.2491	0.367555	0.246826
agaY	0.320615	1.24886	0.507393	0.382293
CDR20291_0708	0.320502	1.24877	0.558947	0.436375
spoIIIAA	0.319822	1.24818	0.695317	0.583406
CDR20291_0903	0.318784	1.24728	0.39137	0.268027
tkt'	0.318336	1.24689	0.288	0.181277
CDR20291_2036	0.318152	1.24673	0.378308	0.256198
CDR20291_0201	0.318101	1.24669	0.367555	0.246771
CDR20291_3348	0.317925	1.24654	0.290496	0.183529
pgi	0.317468	1.24614	0.221972	0.12911
CDR20291_1275	0.317466	1.24614	0.634606	0.51721
CDR20291_2184	0.317463	1.24614	0.34791	0.229186
CDR20291_2729	0.316082	1.24495	0.65428	0.538424
CDR20291_2721	0.315312	1.24428	0.401597	0.278446
garK	0.315285	1.24426	0.341151	0.223451
CDR20291_2043	0.315191	1.24418	0.361322	0.240741
deoB	0.315115	1.24411	0.368405	0.247764
etfA3	0.314497	1.24358	0.455137	0.332246
CDR20291_3488	0.313732	1.24292	0.461905	0.338947
nadC	0.312727	1.24205	0.347025	0.228196
gidA	0.311658	1.24113	0.382436	0.259554
CDR20291_1998	0.311249	1.24078	0.601667	0.481016
CDR20291_1525	0.310627	1.24025	0.508834	0.384423
pbuX	0.309874	1.2396	0.370418	0.249552
CDR20291_2299	0.309055	1.2389	0.364767	0.244033
dut	0.309031	1.23888	0.35579	0.235941
abgT	0.308938	1.2388	0.59265	0.471375
CDR20291_1606	0.308229	1.23819	0.571071	0.449022
CDR20291_1885	0.305386	1.23575	0.331784	0.215062
uppS	0.304483	1.23498	0.352916	0.233519
CDR20291_1870	0.303878	1.23446	0.508834	0.384328
CDR20291_1066	0.303117	1.23381	0.430809	0.30893
CDR20291_0117	0.302961	1.23367	0.427427	0.305878
CDR20291_0327	0.302893	1.23362	0.338323	0.221283
spoVAC	0.30281	1.23354	0.662251	0.547313
CDR20291_2760	0.302212	1.23303	0.397472	0.274331
CDR20291_3153	0.302159	1.23299	0.711263	0.603667
CDR20291_2797	0.302143	1.23297	0.384961	0.261719
hadB	0.301794	1.23268	0.35035	0.231204
CDR20291_0652	0.301737	1.23263	0.369241	0.248434
bglF	0.30041	1.23149	0.34839	0.229707
CDR20291_2438	0.3004	1.23149	0.385065	0.262129
CDR20291_0771	0.300167	1.23129	0.396762	0.273464
CDR20291_1710	0.298983	1.23028	0.370418	0.249452
CDR20291_0722	0.298495	1.22986	0.341334	0.223853
CDR20291_1044	0.297708	1.22919	0.378729	0.256706
CDR20291_1057	0.297654	1.22914	0.387567	0.264574
opuCA	0.2972	1.22876	0.424995	0.302268
CDR20291_1257	0.296173	1.22788	0.376657	0.254528
kdpA	0.29538	1.22721	0.57437	0.452289
cobT	0.294805	1.22672	0.390322	0.267081
gcaD	0.294678	1.22661	0.396595	0.273117
dltD	0.294078	1.2261	0.397409	0.274144
CDR20291_2645	0.293857	1.22591	0.393796	0.270843
CDR20291_3128	0.293442	1.22556	0.433547	0.312037
coaE	0.292338	1.22462	0.390249	0.266916
CDR20291_1377	0.292294	1.22459	0.417037	0.294231
CDR20291_1809	0.291975	1.22431	0.384995	0.261855
fdhA	0.289252	1.22201	0.406172	0.282928
rbsB	0.288521	1.22139	0.594335	0.473063
CDR20291_1235	0.287115	1.2202	0.683825	0.570647
rbo	0.28588	1.21915	0.678245	0.565104
aroB	0.285708	1.21901	0.405098	0.281585
xerD1	0.285532	1.21886	0.398032	0.27504
rplS	0.285191	1.21857	0.319616	0.205863
CDR20291_2212	0.285029	1.21843	0.615919	0.496743
CDR20291_1913	0.284218	1.21775	0.537167	0.41386
CDR20291_0160	0.282557	1.21635	0.347298	0.228478
CDR20291_0825	0.280536	1.21465	0.426755	0.304725
CDR20291_0496	0.279191	1.21351	0.427427	0.30587
dapA1	0.278893	1.21326	0.432676	0.310791
CDR20291_0747	0.278236	1.21271	0.688053	0.575294
CDR20291_1496	0.277691	1.21225	0.493885	0.369407
CDR20291_2578	0.275593	1.21049	0.456382	0.33369
CDR20291_0019	0.274513	1.20959	0.417037	0.294286
aroE	0.273994	1.20915	0.408256	0.284738
potA	0.272729	1.20809	0.437672	0.31539
CDR20291_2847	0.272131	1.20759	0.615147	0.495941
CDR20291_0673	0.272032	1.20751	0.432969	0.311494
lgt	0.271894	1.20739	0.455276	0.332615
CDR20291_0594	0.270446	1.20618	0.412841	0.28936
CDR20291_2507	0.269799	1.20564	0.431344	0.309566
rsmB	0.269307	1.20523	0.410351	0.28656
moaA	0.268891	1.20488	0.422933	0.300554
CDR20291_2607	0.268398	1.20447	0.391548	0.268365
CDR20291_3056	0.268166	1.20428	0.516648	0.392446
CDR20291_2551	0.266116	1.20257	0.442327	0.320042
selD	0.26473	1.20141	0.451759	0.329118
CDR20291_1186	0.26398	1.20079	0.426755	0.30459
tdcB	0.263629	1.20049	0.443335	0.321013
def2	0.263191	1.20013	0.426562	0.303883
xpt	0.262485	1.19954	0.472587	0.349834
CDR20291_2528	0.262171	1.19928	0.376997	0.254978
CDR20291_1476	0.261976	1.19912	0.461278	0.338352
CDR20291_2574	0.260261	1.1977	0.672575	0.558251
CDR20291_3349	0.259571	1.19712	0.460318	0.337378
mrdB	0.258772	1.19646	0.479466	0.356563
CDR20291_2519	0.258702	1.1964	0.46852	0.345724
CDR20291_2488	0.257914	1.19575	0.406717	0.283545
CDR20291_0383	0.257011	1.195	0.463354	0.340554
CDR20291_1676	0.256689	1.19473	0.460462	0.337618
CDR20291_1322	0.256471	1.19455	0.453598	0.330591
CDR20291_2801	0.256134	1.19427	0.539262	0.415948
treA	0.25608	1.19423	0.46396	0.341331
CDR20291_1297	0.255788	1.19399	0.426755	0.304772
CDR20291_1325	0.255629	1.19386	0.456181	0.33341
CDR20291_2182	0.255062	1.19339	0.473268	0.350476
CDR20291_2432	0.254621	1.19302	0.582499	0.461369
CDR20291_2811	0.254219	1.19269	0.537167	0.413734
CDR20291_2337	0.253683	1.19225	0.497098	0.372641
CDR20291_2306	0.252438	1.19122	0.85181	0.791516
CDR20291_0666	0.252139	1.19097	0.471497	0.348474
alaS	0.251197	1.19019	0.464189	0.341711
CDR20291_2777	0.250386	1.18953	0.463011	0.340166
CDR20291_2728	0.250001	1.18921	0.793534	0.709086
purA	0.248029	1.18758	0.503339	0.378573
CDR20291_2575	0.247381	1.18705	0.500456	0.375745
CDR20291_3223	0.247096	1.18682	0.449112	0.326268
CDR20291_0697	0.246326	1.18618	0.463429	0.340745
CDR20291_2990	0.246135	1.18603	0.473935	0.351387
panC	0.246089	1.18599	0.419487	0.296753
CDR20291_2762	0.244389	1.18459	0.524013	0.401267
CDR20291_3047	0.244081	1.18434	0.416352	0.292948
CDR20291_3411	0.243182	1.1836	0.634057	0.516019
CDR20291_2096	0.242597	1.18312	0.426755	0.304424
CDR20291_0639	0.241914	1.18256	0.500999	0.3763
maa	0.241633	1.18233	0.441877	0.319587
CDR20291_0734	0.24105	1.18185	0.769263	0.678151
CDR20291_3456	0.240844	1.18168	0.503339	0.378648
CDR20291_2447	0.240116	1.18109	0.520785	0.397727
CDR20291_3455	0.239398	1.1805	0.492081	0.367294
deoA	0.239012	1.18018	0.474714	0.352104
plfA	0.238013	1.17937	0.489346	0.365108
CDR20291_2638	0.238001	1.17936	0.493658	0.368765
CDR20291_0740	0.237825	1.17921	0.448033	0.325352
CDR20291_0318	0.237572	1.17901	0.542952	0.419112
CDR20291_0823	0.237102	1.17862	0.410141	0.286293
pyrAB2	0.236924	1.17848	0.516225	0.391974
CDR20291_2298	0.234899	1.17682	0.496264	0.37187
bglA2	0.234831	1.17677	0.48733	0.363462
CDR20291_0325	0.2339	1.17601	0.512118	0.387354
flgC	0.233716	1.17586	0.528599	0.405709
CDR20291_1783	0.232434	1.17482	0.606449	0.48555
CDR20291_3419	0.232369	1.17476	0.514389	0.389442
spoVS	0.231991	1.17445	0.543212	0.419576
CDR20291_1632	0.231092	1.17372	0.515628	0.391014
CDR20291_2069	0.230595	1.17332	0.465469	0.342927
eutQ	0.230047	1.17287	0.683825	0.570756
CDR20291_2274	0.228813	1.17187	0.517819	0.393943
kdpB	0.227952	1.17117	0.566619	0.444718
CDR20291_0224	0.227891	1.17112	0.546037	0.422614
nadA	0.227776	1.17103	0.473305	0.350715
CDR20291_3044	0.22718	1.17054	0.559953	0.437817
CDR20291_2027	0.226776	1.17022	0.495668	0.371163
CDR20291_1266	0.226746	1.17019	0.512118	0.387271
rpsD	0.226077	1.16965	0.450011	0.327185
pepD	0.225431	1.16913	0.473305	0.350782
CDR20291_3106	0.222371	1.16665	0.530934	0.407812
CDR20291_2961	0.221945	1.16631	0.521526	0.398446
CDR20291_0280	0.220842	1.16541	0.470797	0.347818
CDR20291_1125	0.219526	1.16435	0.507238	0.382027
phnA	0.219316	1.16418	0.5534	0.429773
CDR20291_1934	0.218109	1.16321	0.624853	0.506514
CDR20291_2157	0.216797	1.16215	0.558569	0.435589
CDR20291_1535	0.216176	1.16165	0.518907	0.39538
mraY	0.215597	1.16118	0.565865	0.443767
nanA	0.215088	1.16077	0.695994	0.584586
CDR20291_1324	0.21505	1.16074	0.573635	0.451374
CDR20291_2514	0.214716	1.16048	0.518335	0.394743
CDR20291_2827	0.213694	1.15965	0.706182	0.59542
CDR20291_2005	0.213405	1.15942	0.524013	0.401158
CDR20291_2844	0.21314	1.15921	0.589716	0.468177
CDR20291_0472	0.212894	1.15901	0.535126	0.411502
secE	0.212821	1.15895	0.562437	0.440419
CDR20291_3109	0.212772	1.15891	0.54782	0.424316
prfB	0.21246	1.15866	0.558547	0.435149
CDR20291_3182	0.212304	1.15854	0.613978	0.494819
CDR20291_0159	0.212158	1.15842	0.514389	0.389524
CDR20291_3041	0.212011	1.1583	0.508488	0.383565
CDR20291_0484	0.211463	1.15786	0.517044	0.393051
CDR20291_0387	0.210969	1.15747	0.756214	0.660219
ubiB	0.210273	1.15691	0.617596	0.49903
CDR20291_2770	0.209984	1.15668	0.682281	0.569068
CDR20291_2002	0.209778	1.15651	0.527398	0.404632
leuA	0.209168	1.15602	0.766455	0.673204
CDR20291_0042	0.208755	1.15569	0.635981	0.518704
ntpG	0.207868	1.15498	0.799826	0.718913
CDR20291_2381	0.207842	1.15496	0.635981	0.518671
CDR20291_1383	0.20676	1.15409	0.558547	0.435112
CDR20291_1139	0.205946	1.15344	0.516911	0.392798
CDR20291_2416	0.205794	1.15332	0.557926	0.433943
CDR20291_0395	0.205456	1.15305	0.537167	0.41342
CDR20291_2385	0.204595	1.15236	0.559781	0.437355
argE	0.204002	1.15189	0.768826	0.677541
CDR20291_0894	0.203044	1.15112	0.582534	0.461621
wrbA	0.202206	1.15046	0.543238	0.419811
CDR20291_1088	0.201469	1.14987	0.566619	0.444857
recQ	0.201459	1.14986	0.558947	0.43627
CDR20291_2086	0.201351	1.14977	0.583736	0.462744
CDR20291_0446	0.201253	1.1497	0.591527	0.470308
CDR20291_1484	0.201033	1.14952	0.692553	0.580072
CDR20291_3157	0.200191	1.14885	0.538745	0.415391
argS	0.199878	1.1486	0.559789	0.437525
CDR20291_0443	0.199866	1.14859	0.589555	0.467822
CDR20291_1418	0.199166	1.14803	0.580286	0.458479
CDR20291_0638	0.198737	1.14769	0.594935	0.474136
CDR20291_2229	0.197871	1.147	0.736564	0.635511
trmE	0.197625	1.14681	0.599371	0.478478
CDR20291_1259	0.197006	1.14632	0.518335	0.394791
adhE	0.196605	1.146	0.125226	0.0616223
CDR20291_0148	0.19556	1.14517	0.554193	0.430714
CDR20291_0957	0.194676	1.14447	0.727133	0.623531
vanG	0.194537	1.14436	0.693964	0.582067
atpE	0.193887	1.14384	0.579055	0.457167
CDR20291_2480	0.193032	1.14316	0.577658	0.455556
CDR20291_2342	0.19207	1.1424	0.565865	0.443686
aroD	0.191893	1.14226	0.546008	0.422432
CDR20291_2333	0.189389	1.14028	0.590189	0.468725
CDR20291_2889	0.188626	1.13968	0.613226	0.493673
phnM	0.188624	1.13968	0.768262	0.675951
CDR20291_1616	0.187209	1.13856	0.644165	0.527164
CDR20291_1636	0.187041	1.13843	0.560367	0.438307
CDR20291_1645	0.186877	1.1383	0.599823	0.479015
fliM	0.186609	1.13809	0.60433	0.483643
CDR20291_3194	0.184627	1.13652	0.801687	0.7212
appF	0.184413	1.13635	0.633135	0.514898
pyrD	0.183238	1.13543	0.569745	0.447645
CDR20291_3508	0.182626	1.13495	0.626818	0.50829
CDR20291_1233	0.181807	1.1343	0.763471	0.669688
CDR20291_0489	0.181169	1.1338	0.628347	0.509898
ribA	0.180997	1.13367	0.744462	0.645811
speE	0.180025	1.1329	0.581553	0.45965
CDR20291_0955	0.179961	1.13285	0.610017	0.490195
CDR20291_0465	0.178543	1.13174	0.607251	0.486868
CDR20291_0435	0.177885	1.13122	0.749145	0.65251
clpP1	0.177739	1.13111	0.607251	0.487319
CDR20291_1784	0.175766	1.12956	0.797767	0.715675
CDR20291_2671	0.175378	1.12926	0.607251	0.487439
CDR20291_1888	0.173333	1.12766	0.618789	0.50051
CDR20291_2029	0.173164	1.12753	0.636041	0.51894
appD	0.172537	1.12704	0.670362	0.555589
CDR20291_0863	0.172493	1.127	0.617596	0.499183
CDR20291_1329	0.171594	1.1263	0.807668	0.730003
galE	0.17122	1.12601	0.644165	0.527348
uxaA	0.170872	1.12574	0.768262	0.676215
CDR20291_0763	0.170301	1.12529	0.71662	0.611575
CDR20291_0924	0.170215	1.12523	0.826649	0.754863
CDR20291_0132	0.169614	1.12476	0.619655	0.501574
spoIIAB	0.169442	1.12462	0.613978	0.494742
CDR20291_0641	0.169134	1.12438	0.811417	0.734148
CDR20291_0462	0.168288	1.12372	0.653112	0.53708
dnaK	0.167778	1.12333	0.57437	0.452246
CDR20291_1193	0.166335	1.1222	0.634431	0.516821
CDR20291_3148	0.16482	1.12103	0.654841	0.539078
cbiC	0.164725	1.12095	0.671953	0.557499
tcdA	0.164687	1.12092	0.660105	0.544959
CDR20291_0138	0.162976	1.11959	0.727934	0.624644
pcp	0.162259	1.11904	0.644165	0.527645
mreB2	0.161974	1.11882	0.64391	0.526303
CDR20291_3342	0.161353	1.11834	0.66902	0.553692
CDR20291_0877	0.157896	1.11566	0.719006	0.613916
CDR20291_2666	0.15766	1.11548	0.67642	0.563137
CDR20291_2924	0.15738	1.11526	0.634431	0.516882
CDR20291_3446	0.156789	1.1148	0.669558	0.554726
spoIIE	0.156636	1.11468	0.669189	0.554028
dhaB2	0.155168	1.11355	0.766045	0.672584
CDR20291_3423	0.154564	1.11309	0.656053	0.54091
CDR20291_3317	0.154495	1.11303	0.656053	0.541095
CDR20291_2976	0.153644	1.11238	0.67642	0.563187
atpB	0.153361	1.11216	0.675604	0.561532
CDR20291_0356	0.153133	1.11198	0.708883	0.599963
oraE	0.15269	1.11164	0.784774	0.699878
CDR20291_1907	0.151936	1.11106	0.655869	0.5405
mleN	0.150423	1.1099	0.726253	0.622564
CDR20291_1285	0.15002	1.10958	0.719006	0.614243
CDR20291_0592	0.149802	1.10942	0.71662	0.610952
CDR20291_0615	0.149535	1.10921	0.655869	0.540389
cls	0.149302	1.10903	0.690542	0.577982
CDR20291_2300	0.149121	1.10889	0.834644	0.763683
CDR20291_3200	0.148975	1.10878	0.660342	0.545348
CDR20291_3509	0.148473	1.1084	0.719931	0.615244
CDR20291_1010	0.148033	1.10806	0.708169	0.597513
CDR20291_2145	0.147685	1.10779	0.775152	0.686275
CDR20291_3384	0.146745	1.10707	0.693893	0.581804
CDR20291_1974	0.146062	1.10654	0.664811	0.549624
CDR20291_1202	0.145125	1.10583	0.714272	0.607058
CDR20291_0547	0.144768	1.10555	0.837189	0.766994
CDR20291_2038	0.143647	1.10469	0.687585	0.574701
CDR20291_0294	0.143508	1.10459	0.859278	0.800834
CDR20291_0934	0.14175	1.10324	0.714722	0.60765
CDR20291_0146	0.141469	1.10303	0.73178	0.62934
celB	0.140961	1.10264	0.747459	0.650454
CDR20291_1508	0.140321	1.10215	0.742146	0.642714
CDR20291_0321	0.13968	1.10166	0.699635	0.588464
CDR20291_2161	0.139474	1.1015	0.707645	0.596861
CDR20291_3434	0.139361	1.10142	0.715486	0.608719
CDR20291_2441	0.138908	1.10107	0.71662	0.6109
CDR20291_3470	0.137929	1.10032	0.813842	0.737492
CDR20291_3361	0.137418	1.09993	0.71662	0.611168
hprK	0.137331	1.09987	0.747469	0.650831
gbeA	0.135755	1.09867	0.715841	0.609272
CDR20291_2822	0.134757	1.09791	0.701436	0.590185
rpmG	0.134722	1.09788	0.724436	0.620156
CDR20291_1317	0.133733	1.09713	0.722594	0.617807
CDR20291_2102	0.133707	1.09711	0.698212	0.587063
CDR20291_0891	0.132905	1.0965	0.7093	0.601168
CDR20291_1511	0.131839	1.09569	0.708883	0.6004
grdF	0.131823	1.09568	0.837367	0.767403
pyc	0.130677	1.09481	0.73178	0.629661
fhuG	0.130368	1.09457	0.838767	0.769423
CDR20291_3507	0.130141	1.0944	0.719006	0.614093
CDR20291_2818	0.129067	1.09359	0.792123	0.707593
CDR20291_1330	0.129065	1.09358	0.716382	0.610322
CDR20291_1708	0.1289	1.09346	0.714243	0.606824
CDR20291_0956	0.128289	1.093	0.733591	0.631649
CDR20291_2816	0.127276	1.09223	0.731518	0.628578
CDR20291_2248	0.127023	1.09204	0.747236	0.649532
CDR20291_0168	0.12688	1.09193	0.72768	0.624213
lysA	0.126416	1.09158	0.763154	0.668962
CDR20291_1334	0.126009	1.09127	0.852995	0.79336
rnfB	0.124486	1.09012	0.747459	0.649952
CDR20291_0326	0.124212	1.08991	0.757195	0.662483
CDR20291_0139	0.12274	1.0888	0.757195	0.662705
CDR20291_0873	0.122566	1.08867	0.738202	0.637568
CDR20291_1956	0.122122	1.08833	0.726253	0.622436
ssb	0.121797	1.08809	0.746516	0.64825
CDR20291_2626	0.121042	1.08752	0.747459	0.650603
CDR20291_2664	0.120949	1.08745	0.753082	0.657042
CDR20291_2965	0.119974	1.08672	0.725395	0.621268
CDR20291_0513	0.119446	1.08632	0.731811	0.629902
CDR20291_0928	0.118395	1.08553	0.757195	0.661976
CDR20291_3505	0.118174	1.08536	0.775152	0.68654
cbiP	0.117481	1.08484	0.751782	0.655247
spoIVA	0.116629	1.0842	0.739089	0.638768
dhaB1	0.114433	1.08255	0.774891	0.685385
CDR20291_2882	0.113796	1.08207	0.855555	0.796863
CDR20291_2345	0.113134	1.08157	0.765361	0.67157
rpsF	0.112463	1.08107	0.770895	0.680268
CDR20291_2164	0.11241	1.08103	0.795543	0.712605
CDR20291_3498	0.112125	1.08082	0.740928	0.641442
CDR20291_2323	0.111905	1.08065	0.783084	0.696993
CDR20291_3445	0.111845	1.08061	0.745593	0.647011
CDR20291_3397	0.111534	1.08038	0.778188	0.690715
CDR20291_0174	0.110548	1.07964	0.784774	0.699283
CDR20291_0390	0.109532	1.07888	0.910464	0.871494
CDR20291_0467	0.107605	1.07744	0.767289	0.674387
uraA	0.107326	1.07723	0.772342	0.682903
CDR20291_2440	0.1066	1.07669	0.806321	0.72784
CDR20291_2746	0.105998	1.07624	0.781296	0.695173
CDR20291_0503	0.105517	1.07588	0.784179	0.698229
CDR20291_3287	0.104009	1.07476	0.832937	0.761389
pyrK	0.102037	1.07329	0.766045	0.67262
CDR20291_2993	0.101982	1.07325	0.776979	0.689053
CDR20291_0481	0.101618	1.07298	0.771861	0.681806
CDR20291_1658	0.101281	1.07273	0.796489	0.713828
CDR20291_0721	0.101253	1.07271	0.800857	0.72009
CDR20291_1421	0.101103	1.07259	0.907931	0.868308
CDR20291_0748	0.101072	1.07257	0.838789	0.769689
mdeA	0.0998565	1.07167	0.817814	0.74229
rpoA	0.099626	1.0715	0.740207	0.640601
CDR20291_1629	0.0993978	1.07133	0.772342	0.682791
CDR20291_2684	0.0989346	1.07098	0.806024	0.726863
CDR20291_3066	0.0984899	1.07065	0.799826	0.718789
rbsA	0.0976242	1.07001	0.862665	0.805508
CDR20291_2750	0.0969104	1.06948	0.825162	0.750756
cysD	0.0968769	1.06946	0.802338	0.722127
CDR20291_2975	0.0968195	1.06941	0.775142	0.685834
CDR20291_2962	0.0962894	1.06902	0.851463	0.790405
CDR20291_0623	0.0960877	1.06887	0.799826	0.718929
CDR20291_1822	0.0950872	1.06813	0.90788	0.867955
CDR20291_3364	0.0945737	1.06775	0.826649	0.754914
csdA	0.094075	1.06738	0.799754	0.717927
CDR20291_2359	0.0936436	1.06706	0.794407	0.710332
CDR20291_3064	0.0933162	1.06682	0.823415	0.74834
CDR20291_0551	0.0927327	1.06639	0.812901	0.736401
add	0.092229	1.06602	0.779453	0.69239
CDR20291_1237	0.0918664	1.06575	0.806075	0.727382
CDR20291_3413	0.0917379	1.06565	0.8334	0.762056
addB	0.0910945	1.06518	0.821894	0.746716
CDR20291_2973	0.0910279	1.06513	0.825197	0.751544
CDR20291_2444	0.0895199	1.06402	0.806407	0.728154
CDR20291_3220	0.0891399	1.06374	0.80938	0.732025
CDR20291_1378	0.0882961	1.06311	0.81479	0.73859
CDR20291_0504	0.088259	1.06309	0.816651	0.740756
CDR20291_1293	0.0874276	1.06247	0.801687	0.721307
CDR20291_0931	0.0871092	1.06224	0.826649	0.754352
fldX	0.0853007	1.06091	0.905783	0.863969
vanZ	0.0844752	1.0603	0.837884	0.768122
celC	0.0844555	1.06029	0.826649	0.754481
CDR20291_1192	0.0833753	1.05949	0.912489	0.875304
CDR20291_2028	0.0826492	1.05896	0.897058	0.850772
potB	0.0824679	1.05883	0.818364	0.743029
CDR20291_3398	0.0810998	1.05782	0.842749	0.777276
CDR20291_3016	0.0797855	1.05686	0.86692	0.810359
CDR20291_2571	0.0793877	1.05657	0.791721	0.706917
topA	0.079353	1.05654	0.843681	0.78012
spl	0.0787625	1.05611	0.840182	0.7719
CDR20291_3177	0.0783093	1.05578	0.933869	0.904109
sleC	0.0760186	1.05411	0.911944	0.873712
aldH	0.0743792	1.05291	0.843106	0.778456
CDR20291_3483	0.0738592	1.05253	0.851463	0.79013
CDR20291_1512	0.0736895	1.0524	0.843106	0.778594
CDR20291_1999	0.0729862	1.05189	0.851661	0.790988
CDR20291_1108	0.0725127	1.05155	0.842738	0.776719
CDR20291_2197	0.0722982	1.05139	0.906019	0.864849
CDR20291_2727	0.0716662	1.05093	0.938564	0.910773
fbp	0.071461	1.05078	0.849371	0.786869
CDR20291_1555	0.0708436	1.05033	0.843681	0.780219
CDR20291_2605	0.0707619	1.05027	0.851435	0.789531
CDR20291_2148	0.0705642	1.05013	0.840182	0.771953
CDR20291_2722	0.0703598	1.04998	0.892399	0.845307
CDR20291_0555	0.0693629	1.04925	0.844736	0.781833
CDR20291_2163	0.0691617	1.04911	0.851032	0.788907
CDR20291_0777	0.0682788	1.04847	0.899243	0.854162
CDR20291_1113	0.0670805	1.04759	0.855555	0.796827
CDR20291_0554	0.0670776	1.04759	0.86233	0.804942
CDR20291_1887	0.0663474	1.04706	0.852995	0.793478
comR	0.065887	1.04673	0.837189	0.766792
CDR20291_1123	0.063855	1.04526	0.854932	0.795781
glvC	0.0634736	1.04498	0.912033	0.874332
CDR20291_2835	0.0630397	1.04466	0.870141	0.814785
CDR20291_3094	0.0622861	1.04412	0.895585	0.849112
dxr	0.0620108	1.04392	0.879106	0.827076
acoC	0.0614129	1.04349	0.879106	0.827637
aspB	0.061384	1.04347	0.873446	0.81916
bclA3	0.060958	1.04316	0.912033	0.874206
dltC	0.0601777	1.04259	0.8816	0.832235
CDR20291_1698	0.0601292	1.04256	0.870364	0.815452
CDR20291_1543	0.0598714	1.04237	0.862969	0.806045
CDR20291_1983	0.0596421	1.04221	0.877717	0.824967
CDR20291_0309	0.0592738	1.04194	0.8652	0.808382
grdA	0.0591598	1.04186	0.954391	0.931168
CDR20291_2610	0.0590634	1.04179	0.880268	0.829686
CDR20291_0429	0.0590454	1.04178	0.890542	0.84259
CDR20291_2580	0.0587802	1.04158	0.880794	0.830699
CDR20291_0749	0.0582616	1.04121	0.888437	0.839991
CDR20291_2887	0.0581365	1.04112	0.874483	0.820901
CDR20291_0108	0.05746	1.04063	0.879106	0.828202
CDR20291_1355	0.0569063	1.04023	0.877848	0.825347
CDR20291_0916	0.0567436	1.04012	0.881044	0.831223
CDR20291_3330	0.0566743	1.04007	0.868952	0.812907
pepA	0.0536377	1.03788	0.891777	0.844456
CDR20291_2310	0.053305	1.03764	0.893355	0.846474
CDR20291_0307	0.0526989	1.0372	0.907834	0.867646
CDR20291_0907	0.050233	1.03543	0.925966	0.893662
CDR20291_3422	0.0500611	1.03531	0.899984	0.855658
CDR20291_3506	0.0499057	1.0352	0.885092	0.83631
argM	0.0497427	1.03508	0.943383	0.917385
CDR20291_1852	0.0496134	1.03499	0.935839	0.906757
chrA'	0.0487597	1.03438	0.897859	0.852058
CDR20291_1799	0.0486948	1.03433	0.899243	0.854078
CDR20291_1823	0.0483782	1.0341	0.900117	0.856576
CDR20291_3277	0.0476747	1.0336	0.925536	0.892789
CDR20291_0246	0.047225	1.03328	0.905783	0.864358
CDR20291_2425	0.0468818	1.03303	0.900117	0.856119
xylA	0.0466836	1.03289	0.905783	0.864003
CDR20291_3211	0.0449883	1.03167	0.915213	0.880064
CDR20291_1180	0.0448881	1.0316	0.907327	0.866363
CDR20291_0849	0.0445161	1.03134	0.903909	0.860979
CDR20291_0737	0.0441983	1.03111	0.905783	0.86422
CDR20291_0608	0.0431055	1.03033	0.9028	0.859394
CDR20291_0375	0.0424661	1.02987	0.907381	0.86668
CDR20291_2817	0.0424475	1.02986	0.91515	0.879467
CDR20291_2926	0.0414794	1.02917	0.911406	0.87293
msrAB	0.0391423	1.0275	0.939701	0.912428
CDR20291_1587	0.0387491	1.02722	0.917159	0.882742
spoIIIAD	0.0378062	1.02655	0.964348	0.947385
CDR20291_1470	0.037381	1.02625	0.915818	0.880914
CDR20291_3346	0.0372652	1.02617	0.916616	0.88195
CDR20291_0939	0.0371955	1.02612	0.924561	0.89095
crr	0.0363787	1.02554	0.925536	0.892286
CDR20291_1098	0.0359668	1.02524	0.933135	0.90272
CDR20291_0629	0.0354548	1.02488	0.925536	0.892769
phnI	0.0350879	1.02462	0.956624	0.934188
accB	0.0348939	1.02448	0.933869	0.904301
rplU	0.0341361	1.02394	0.91465	0.87845
CDR20291_3222	0.0337665	1.02368	0.927786	0.896028
radA	0.0336024	1.02356	0.933869	0.903907
CDR20291_3513	0.0330923	1.0232	0.933135	0.902453
CDR20291_2843	0.0323895	1.0227	0.92735	0.89527
CDR20291_2504	0.0315089	1.02208	0.938143	0.909815
leuB	0.0311846	1.02185	0.952202	0.928474
CDR20291_1280	0.0306779	1.02149	0.933135	0.902581
CDR20291_2057	0.0301038	1.02109	0.939992	0.912985
sdaB	0.0299083	1.02095	0.940803	0.914049
CDR20291_0689	0.0276722	1.01937	0.942553	0.916302
CDR20291_3022	0.0267339	1.0187	0.962086	0.943599
CDR20291_2052	0.0265246	1.01856	0.945825	0.921423
CDR20291_1635	0.025632	1.01793	0.944718	0.919792
CDR20291_2863	0.0251502	1.01759	0.962532	0.945036
CDR20291_0593	0.0244796	1.01711	0.945433	0.920764
map2	0.0241095	1.01685	0.952484	0.929028
CDR20291_2351	0.0235764	1.01648	0.955222	0.932258
grdC	0.0222722	1.01556	0.979801	0.971642
ldh	0.0222357	1.01553	0.958261	0.936709
purL	0.0220699	1.01542	0.956624	0.933996
CDR20291_1284	0.0217916	1.01522	0.960486	0.939931
CDR20291_2271	0.0198509	1.01385	0.961973	0.942796
CDR20291_0713	0.0194052	1.01354	0.962086	0.943753
CDR20291_1687	0.0189262	1.01321	0.962938	0.945717
CDR20291_2499	0.0188545	1.01315	0.962086	0.943676
CDR20291_2347	0.0175801	1.01226	0.964795	0.948673
CDR20291_1714	0.0166281	1.01159	0.968865	0.954526
CDR20291_2856	0.0166068	1.01158	0.968865	0.954531
zupT	0.0160488	1.01119	0.980671	0.973196
CDR20291_2649	0.0157077	1.01095	0.968865	0.954663
CDR20291_3160	0.0148835	1.01037	0.964795	0.948459
glyC	0.0145829	1.01016	0.970889	0.957787
CDR20291_3322	0.0144677	1.01008	0.969744	0.956098
kdpD	0.0141581	1.00986	0.970889	0.957796
ssuA	0.0136612	1.00951	0.973833	0.961842
metI	0.0126591	1.00881	0.973034	0.960482
CDR20291_2672	0.0121923	1.00849	0.969744	0.956011
CDR20291_1250	0.0107793	1.0075	0.975575	0.964706
CDR20291_3447	0.0102446	1.00713	0.978896	0.969414
CDR20291_1585	0.0101965	1.00709	0.978896	0.969437
CDR20291_2115	0.00977655	1.0068	0.979801	0.970953
CDR20291_1963	0.009567	1.00665	0.979801	0.971758
fbpA	0.0089539	1.00623	0.980958	0.97377
CDR20291_2053	0.00868608	1.00604	0.980958	0.974343
CDR20291_2003	0.0086025	1.00598	0.981258	0.974929
CDR20291_2138	0.00713629	1.00496	0.985674	0.980761
CDR20291_0746	0.00649452	1.00451	0.987531	0.983478
tsf	0.00642743	1.00447	0.982311	0.976551
trxA2	0.00603341	1.00419	0.99571	0.992499
CDR20291_1141	0.00539464	1.00375	0.992791	0.989075
CDR20291_1655	0.00264884	1.00184	0.996002	0.993082
CDR20291_2332	0.00182608	1.00127	0.996278	0.994233
CDR20291_0591	0.00182447	1.00127	0.99648	0.994728
CDR20291_0871	0.00116925	1.00081	0.997499	0.996621
thlA1	0.00107061	1.00074	0.997824	0.997239
CDR20291_1824	0.00011468	1.00008	0.999798	0.999798
thrS	-0.000166	-1.00012	0.999775	0.999482
xseA	-0.00158362	-1.0011	0.996918	0.995456
CDR20291_1485	-0.00202196	-1.0014	0.997198	0.996028
CDR20291_0378	-0.00211065	-1.00146	0.996214	0.993878
fhuC	-0.00361268	-1.00251	0.996214	0.993783
atpI	-0.00371265	-1.00258	0.992791	0.989298
spaK	-0.00600161	-1.00417	0.986144	0.981808
miaA	-0.00667692	-1.00464	0.986144	0.981676
guaA	-0.00734078	-1.0051	0.980958	0.974274
CDR20291_2520	-0.00847119	-1.00589	0.982311	0.976353
prmA	-0.00903435	-1.00628	0.979801	0.971299
CDR20291_0852	-0.00912452	-1.00634	0.980296	0.972537
CDR20291_3035	-0.00988802	-1.00688	0.978896	0.96943
pduQ	-0.010066	-1.007	0.985592	0.980391
clpX	-0.0101598	-1.00707	0.973833	0.9617
CDR20291_0396	-0.0110527	-1.00769	0.976125	0.965537
oppD	-0.0113735	-1.00791	0.978896	0.969712
CDR20291_2177	-0.0117181	-1.00816	0.985399	0.97991
CDR20291_3518	-0.0126686	-1.00882	0.975022	0.963827
CDR20291_0742	-0.0151886	-1.01058	0.968865	0.954393
CDR20291_1825	-0.0153978	-1.01073	0.97399	0.962283
pduU	-0.0154145	-1.01074	0.970939	0.95813
CDR20291_1821	-0.0154407	-1.01076	0.978896	0.969523
CDR20291_3289	-0.0170145	-1.01186	0.967642	0.95204
polA	-0.0170196	-1.01187	0.965757	0.949902
CDR20291_1515	-0.0180284	-1.01257	0.968595	0.953261
era	-0.0181515	-1.01266	0.964779	0.948091
CDR20291_1363	-0.0182335	-1.01272	0.960947	0.940664
kdgA	-0.0183298	-1.01279	0.961582	0.942131
CDR20291_2572	-0.0188842	-1.01318	0.960202	0.939371
prdR	-0.0189414	-1.01322	0.962164	0.944111
CDR20291_1906	-0.0197272	-1.01377	0.960968	0.941225
gluD	-0.0208917	-1.01459	0.958261	0.936829
CDR20291_3442	-0.0217166	-1.01517	0.960968	0.941247
CDR20291_2065	-0.0220962	-1.01543	0.962532	0.944969
hbd	-0.0257306	-1.018	0.958261	0.93691
CDR20291_3359	-0.0265921	-1.0186	0.975022	0.963874
mviN	-0.0268443	-1.01878	0.947288	0.923127
murF	-0.0276582	-1.01936	0.944479	0.919282
CDR20291_1468	-0.0277482	-1.01942	0.943853	0.918119
CDR20291_1068	-0.0283581	-1.01985	0.942261	0.915742
CDR20291_1292	-0.0288054	-1.02017	0.934586	0.905269
CDR20291_1156	-0.029203	-1.02045	0.951181	0.9272
pyrAA1	-0.0298578	-1.02091	0.937968	0.909095
rocR	-0.0303578	-1.02127	0.933135	0.902769
CDR20291_0162	-0.0303973	-1.02129	0.959626	0.938526
CDR20291_1342	-0.0307239	-1.02152	0.93856	0.910494
CDR20291_0497	-0.033788	-1.0237	0.930598	0.899223
selB	-0.0349566	-1.02453	0.927786	0.896234
CDR20291_0832	-0.0356003	-1.02498	0.956765	0.934606
CDR20291_1805	-0.0363577	-1.02552	0.92019	0.886199
pgmB	-0.0368856	-1.0259	0.920423	0.886693
nrdG	-0.0373208	-1.02621	0.938143	0.909582
CDR20291_2601	-0.0378574	-1.02659	0.893438	0.846815
CDR20291_2314	-0.0379664	-1.02667	0.943944	0.918485
abgB2	-0.0398417	-1.028	0.925536	0.892976
CDR20291_1707	-0.0404396	-1.02843	0.907931	0.868803
CDR20291_0833	-0.0406425	-1.02857	0.91465	0.878372
CDR20291_3283	-0.0421293	-1.02963	0.9395	0.911957
CDR20291_1100	-0.0422712	-1.02973	0.91465	0.878122
CDR20291_0828	-0.0425269	-1.02992	0.912489	0.875103
CDR20291_3191	-0.0444712	-1.03131	0.907931	0.868559
mobB	-0.0448443	-1.03157	0.899194	0.853589
CDR20291_1931	-0.045739	-1.03221	0.903063	0.859909
CDR20291_1895	-0.0459461	-1.03236	0.907589	0.867145
htpG	-0.0479191	-1.03377	0.880794	0.830678
CDR20291_0164	-0.0488844	-1.03446	0.910616	0.871906
CDR20291_0595	-0.0493844	-1.03482	0.904342	0.861656
CDR20291_2123	-0.0495322	-1.03493	0.890915	0.843379
CDR20291_0995	-0.0497756	-1.0351	0.899446	0.854619
CDR20291_2680	-0.0504064	-1.03556	0.870364	0.816014
metN	-0.0523338	-1.03694	0.883021	0.834093
CDR20291_3007	-0.0528684	-1.03733	0.887502	0.838847
CDR20291_0165	-0.0538097	-1.038	0.900117	0.856319
CDR20291_2364	-0.0551236	-1.03895	0.876462	0.82353
CDR20291_1519	-0.0557665	-1.03941	0.889631	0.841381
CDR20291_3527	-0.0565048	-1.03994	0.882893	0.833714
CDR20291_3266	-0.0570486	-1.04034	0.91503	0.879084
CDR20291_1865	-0.0572627	-1.04049	0.873935	0.819875
CDR20291_1677	-0.0575317	-1.04068	0.879106	0.827902
CDR20291_0515	-0.0579693	-1.041	0.87417	0.820352
CDR20291_2340	-0.0590468	-1.04178	0.890542	0.842764
kdpE	-0.0591304	-1.04184	0.879106	0.827751
CDR20291_1804	-0.0597857	-1.04231	0.915213	0.879991
CDR20291_2697	-0.0601426	-1.04257	0.897612	0.85156
CDR20291_3300	-0.0612992	-1.0434	0.869878	0.814029
cutS	-0.0618958	-1.04384	0.914152	0.877168
CDR20291_2503	-0.0621942	-1.04405	0.879106	0.828334
CDR20291_0736	-0.0629816	-1.04462	0.899984	0.855468
CDR20291_2382	-0.0642167	-1.04552	0.881044	0.831452
CDR20291_2916	-0.0645478	-1.04576	0.856082	0.797605
CDR20291_1336	-0.0659313	-1.04676	0.874501	0.821175
fmt	-0.0662929	-1.04702	0.870141	0.814777
CDR20291_2620	-0.0668004	-1.04739	0.859838	0.80186
CDR20291_0343	-0.0668047	-1.04739	0.848195	0.785531
fapR	-0.0673276	-1.04777	0.868262	0.812007
CDR20291_3525	-0.0685475	-1.04866	0.862205	0.804573
CDR20291_1948	-0.0686665	-1.04875	0.905783	0.863883
CDR20291_2000	-0.0687598	-1.04881	0.843106	0.778345
CDR20291_0351	-0.0689963	-1.04899	0.86065	0.80287
CDR20291_0202	-0.0696228	-1.04944	0.870364	0.815719
CDR20291_2135	-0.0700681	-1.04977	0.853938	0.794606
sA	-0.0709519	-1.05041	0.85181	0.791626
CDR20291_1357	-0.0713124	-1.05067	0.839693	0.770765
CDR20291_3450	-0.0716282	-1.0509	0.851463	0.790555
recA	-0.072277	-1.05137	0.870364	0.815892
CDR20291_3534	-0.0732345	-1.05207	0.843368	0.779331
CDR20291_0358	-0.0734282	-1.05221	0.839962	0.771258
CDR20291_2076	-0.0740102	-1.05264	0.843314	0.779033
CDR20291_0968	-0.075328	-1.0536	0.831802	0.760107
CDR20291_1976	-0.0753875	-1.05364	0.859838	0.801835
CDR20291_2706	-0.0755291	-1.05375	0.842738	0.776405
CDR20291_2999	-0.0755859	-1.05379	0.84132	0.773985
coaD	-0.0757562	-1.05391	0.840972	0.773418
glnF	-0.076157	-1.05421	0.842164	0.775255
CDR20291_2798	-0.0764515	-1.05442	0.840972	0.773335
CDR20291_1505	-0.0777578	-1.05538	0.852995	0.7934
CDR20291_1337	-0.0778483	-1.05544	0.846976	0.784154
CDR20291_2358	-0.0778795	-1.05547	0.84041	0.772409
CDR20291_2980	-0.0780259	-1.05557	0.843681	0.780362
CDR20291_0948	-0.0784692	-1.0559	0.825197	0.751652
sucD	-0.0809292	-1.0577	0.879106	0.828175
CDR20291_3156	-0.0811089	-1.05783	0.836246	0.765639
CDR20291_2958	-0.0816072	-1.0582	0.826052	0.75286
CDR20291_3343	-0.0817308	-1.05829	0.826052	0.752916
CDR20291_3281	-0.0819572	-1.05845	0.842738	0.776772
CDR20291_2888	-0.0829189	-1.05916	0.833581	0.762466
CDR20291_0357	-0.0835769	-1.05964	0.842439	0.775755
recN	-0.0842871	-1.06016	0.825162	0.751051
CDR20291_0999	-0.0848745	-1.0606	0.823868	0.748993
abfD	-0.0850399	-1.06072	0.826331	0.753413
CDR20291_0743	-0.0863463	-1.06168	0.825162	0.751137
CDR20291_1831	-0.0864301	-1.06174	0.812901	0.736208
efp	-0.0866932	-1.06193	0.797492	0.71496
CDR20291_3465	-0.0867433	-1.06197	0.92009	0.885833
CDR20291_1617	-0.0875988	-1.0626	0.807256	0.729157
CDR20291_0437	-0.0877415	-1.06271	0.838531	0.768961
CDR20291_1225	-0.0885802	-1.06332	0.820865	0.745541
CDR20291_1538	-0.0896393	-1.0641	0.807637	0.729739
mraW	-0.0897209	-1.06416	0.8245	0.749809
CDR20291_0933	-0.0898952	-1.06429	0.851463	0.790303
iunH	-0.0914762	-1.06546	0.806075	0.727159
CDR20291_3279	-0.0928894	-1.0665	0.803362	0.723284
CDR20291_0491	-0.0938858	-1.06724	0.815194	0.739195
CDR20291_2670	-0.0949166	-1.068	0.811561	0.734711
thrB	-0.0951226	-1.06816	0.811417	0.734343
CDR20291_2814	-0.0989004	-1.07096	0.844186	0.781076
CDR20291_0841	-0.0995659	-1.07145	0.842749	0.777056
CDR20291_2136	-0.0995687	-1.07145	0.829282	0.757561
CDR20291_3072	-0.0997571	-1.07159	0.771861	0.681779
CDR20291_0352	-0.100032	-1.0718	0.79883	0.716863
CDR20291_2349	-0.102488	-1.07362	0.795543	0.712747
CDR20291_3136	-0.102641	-1.07374	0.781141	0.694806
spoIIP	-0.10294	-1.07396	0.804545	0.725294
aroC	-0.104267	-1.07495	0.767462	0.674764
CDR20291_2336	-0.104523	-1.07514	0.81668	0.741021
CDR20291_1381	-0.104779	-1.07533	0.804447	0.724734
murA	-0.105141	-1.0756	0.779718	0.692854
CDR20291_2417	-0.105146	-1.0756	0.784774	0.69987
CDR20291_0457	-0.105237	-1.07567	0.768262	0.676139
CDR20291_1975	-0.105722	-1.07603	0.771861	0.682025
mgsA	-0.106641	-1.07672	0.78082	0.694291
CDR20291_0556	-0.106823	-1.07685	0.770598	0.67978
CDR20291_1693	-0.107298	-1.07721	0.778359	0.69119
alr	-0.107608	-1.07744	0.784179	0.698427
CDR20291_1890	-0.109197	-1.07863	0.778188	0.69081
CDR20291_1684	-0.109225	-1.07865	0.851032	0.788792
CDR20291_1161	-0.110417	-1.07954	0.77638	0.688067
CDR20291_0438	-0.111383	-1.08026	0.80938	0.732013
CDR20291_0247	-0.11169	-1.08049	0.775152	0.686333
sip2	-0.112293	-1.08094	0.760916	0.666555
CDR20291_0382	-0.112715	-1.08126	0.784774	0.699616
rluB	-0.113278	-1.08168	0.757195	0.662509
CDR20291_0411	-0.114042	-1.08226	0.780185	0.693497
CDR20291_2246	-0.114055	-1.08227	0.785668	0.700905
CDR20291_1586	-0.114649	-1.08271	0.757195	0.661522
CDR20291_1201	-0.115521	-1.08337	0.778168	0.690336
CDR20291_2067	-0.115667	-1.08348	0.804545	0.725122
tepA	-0.116009	-1.08373	0.771861	0.681955
cbiN	-0.116404	-1.08403	0.757195	0.66175
CDR20291_3053	-0.116492	-1.0841	0.791721	0.707002
aroA	-0.116508	-1.08411	0.740207	0.640557
CDR20291_0145	-0.117422	-1.08479	0.75674	0.6609
CDR20291_0398	-0.118225	-1.0854	0.826649	0.754721
CDR20291_1049	-0.11838	-1.08551	0.734476	0.632843
CDR20291_1254	-0.118668	-1.08573	0.735537	0.634188
trpS	-0.119012	-1.08599	0.752715	0.656502
mapA	-0.11903	-1.086	0.742813	0.643728
CDR20291_1528	-0.119087	-1.08605	0.768262	0.676368
CDR20291_3482	-0.119651	-1.08647	0.759027	0.664677
CDR20291_0972	-0.119899	-1.08666	0.747459	0.650416
CDR20291_2165	-0.12078	-1.08732	0.739308	0.63939
etfA1	-0.121257	-1.08768	0.61087	0.49106
CDR20291_3265	-0.121402	-1.08779	0.794554	0.711326
CDR20291_0683	-0.122059	-1.08829	0.743623	0.644647
CDR20291_1544	-0.122652	-1.08873	0.705123	0.594234
CDR20291_3298	-0.126203	-1.09142	0.736564	0.635776
CDR20291_3215	-0.126226	-1.09143	0.746794	0.64871
CDR20291_1977	-0.126241	-1.09145	0.73178	0.629542
CDR20291_0610	-0.126328	-1.09151	0.799826	0.718602
potC	-0.126462	-1.09161	0.746861	0.648987
CDR20291_2284	-0.127139	-1.09213	0.734429	0.632586
CDR20291_3183	-0.128116	-1.09287	0.755523	0.659394
CDR20291_2996	-0.129283	-1.09375	0.73178	0.629309
CDR20291_2917	-0.129297	-1.09376	0.794554	0.710797
u1	-0.129748	-1.0941	0.734612	0.633174
CDR20291_1669	-0.131456	-1.0954	0.775152	0.686751
rpmA	-0.132304	-1.09604	0.658833	0.543716
vanS	-0.133115	-1.09666	0.743627	0.644869
scrK	-0.133724	-1.09712	0.701709	0.590629
deoC	-0.13428	-1.09755	0.708883	0.599423
CDR20291_1871	-0.13456	-1.09776	0.768504	0.676806
CDR20291_2056	-0.134906	-1.09802	0.789524	0.704577
CDR20291_1656	-0.134974	-1.09807	0.722594	0.617944
CDR20291_0850	-0.135329	-1.09834	0.742813	0.643683
CDR20291_3023	-0.136278	-1.09907	0.708689	0.598781
CDR20291_2585	-0.136352	-1.09912	0.708883	0.599988
CDR20291_2281	-0.13672	-1.0994	0.763234	0.669256
ispF	-0.137049	-1.09965	0.716382	0.610152
CDR20291_0532	-0.137766	-1.1002	0.713947	0.606363
CDR20291_0674	-0.138044	-1.10041	0.79424	0.709949
CDR20291_0197	-0.138186	-1.10052	0.708883	0.599259
CDR20291_2734	-0.138878	-1.10105	0.708883	0.599591
asnB	-0.138956	-1.10111	0.690194	0.577489
serS1	-0.139232	-1.10132	0.709721	0.60215
CDR20291_3284	-0.139536	-1.10155	0.769467	0.678557
CDR20291_1124	-0.139557	-1.10157	0.695994	0.584507
CDR20291_1354	-0.139585	-1.10159	0.579055	0.457028
CDR20291_2127	-0.139677	-1.10166	0.722842	0.618368
CDR20291_2158	-0.140234	-1.10208	0.708883	0.600209
CDR20291_3065	-0.140309	-1.10214	0.705123	0.594321
CDR20291_0947	-0.140641	-1.1024	0.728418	0.625274
CDR20291_1971	-0.141711	-1.10321	0.728618	0.625658
purE	-0.143039	-1.10423	0.751805	0.655488
CDR20291_0298	-0.143939	-1.10492	0.709516	0.601768
CDR20291_2091	-0.144001	-1.10496	0.735545	0.634411
CDR20291_0667	-0.145951	-1.10646	0.709048	0.600747
CDR20291_1935	-0.146532	-1.10691	0.715841	0.609441
CDR20291_2944	-0.14732	-1.10751	0.672575	0.558408
dpaL2	-0.147455	-1.10761	0.678287	0.565339
CDR20291_1286	-0.148929	-1.10875	0.715422	0.608455
CDR20291_1736	-0.148989	-1.10879	0.693368	0.580958
CDR20291_2424	-0.14977	-1.10939	0.67642	0.563145
CDR20291_0810	-0.15032	-1.10982	0.724436	0.620124
spmB	-0.151107	-1.11042	0.797534	0.715232
CDR20291_1979	-0.151433	-1.11067	0.689605	0.576794
CDR20291_2557	-0.151713	-1.11089	0.713497	0.605772
CDR20291_0754	-0.151873	-1.11101	0.649756	0.533368
CDR20291_0349	-0.152261	-1.11131	0.677304	0.564122
CDR20291_3461	-0.153342	-1.11214	0.685391	0.572465
CDR20291_0286	-0.153504	-1.11227	0.686069	0.573233
CDR20291_3124	-0.154225	-1.11282	0.647473	0.531304
CDR20291_2202	-0.154986	-1.11341	0.794554	0.711395
CDR20291_3079	-0.155164	-1.11355	0.638705	0.521674
CDR20291_3331	-0.155552	-1.11385	0.671204	0.55668
CDR20291_2506	-0.155844	-1.11407	0.674552	0.560446
CDR20291_1380	-0.156161	-1.11432	0.669558	0.554683
CDR20291_0539	-0.157204	-1.11512	0.65428	0.538323
CDR20291_1704	-0.158358	-1.11602	0.636693	0.519658
CDR20291_1817	-0.159133	-1.11662	0.702939	0.592068
CDR20291_3444	-0.159954	-1.11725	0.620167	0.502352
CDR20291_2302	-0.160001	-1.11729	0.661074	0.546146
CDR20291_0853	-0.16067	-1.11781	0.739089	0.638983
[truncated: 1,412 more rows]
